# Supplementary material for: Co3(PO4)2·4H2O
Source: Acta Crystallogr Sect E Struct Rep Online. 2008 Sep 13;64(Pt 10):i67–8. doi: 10.1107/S1600536808028377 (PMC2959263; doi:10.1107/S1600536808028377)
Supplement: Supplementary file 1 [file e-64-00i67-sup1.cif]

##############################################################################
###                                                                        ###
###        Electronic paper (Acta Crystallographica Section E)             ###
###                                                                        ###
##############################################################################
#                                                                            #
# This CIF contains the data in a paper accepted for publication in Acta     #
# Crystallographica Section E. It conforms to the requirements of Notes      #
# for Authors for Section E, and has been peer reviewed under the auspices   #
# of the IUCr Commission on Journals.                                        #
#                                                                            #
# Full details of the Crystallographic Information File format               #
# are given in the paper "The Crystallographic Information File (CIF):       #
# a New Standard Archive File for Crystallography" by S. R. Hall, F. H.      #
# Allen and I. D. Brown [Acta Cryst. (1991), A47, 655-685].                  #
#                                                                            #
# The current version of the core CIF dictionary is obtainable from          #
# ftp://ftp.iucr.org/pub/cif_core.dic. The current version number is 2.4.    #
#                                                                            #
# Software is freely available for graphical display of the structure(s) in  #
# this CIF.  For information consult the CIF home page http://www.iucr.org/  #
# cif/home.html                                                              #
#                                                                            #
# This file may be used for bona fide research purposes within the           #
# scientific community so long as proper attribution is given to the journal # 
# article from which it was obtained.                                        #
#                                                                            #
##############################################################################
                                             
data_global
_audit_creation_method     'from SHELXL97 CIF and IUCr SHELXL97-template'
_journal_date_recd_electronic     2008-08-29
_journal_date_accepted     2008-09-04
_journal_name_full     'Acta Crystallographica, Section E'
_journal_year     2008
_journal_volume     64
_journal_issue     10
_journal_page_first     i67
_journal_page_last     i68
_journal_paper_category     QI
_journal_coeditor_code     WM2193
_publ_contact_author_name     'Yang Kim'
_publ_contact_author_address
;
Department of Chemistry and Advanced Materials
Kosin University
149-1 Dongsam-dong
Yeongdo-gu
Busan 606-701
Republic of Korea
;
_publ_contact_author_email     ykim@kosin.ac.kr
_publ_contact_author_fax     '82 51 403 3760'
_publ_contact_author_phone     '82 (51)990 2316'
_publ_section_title
;
Co~3~(PO~4~)~2~.4H~2~O
;
loop_
    _publ_author_name
    _publ_author_address
    'Lee, Young H.'
;
Department of Chemistry
Kyungpook National University
Daegu 702-701
Republic of Korea
;
    'Clegg, Jack K.'
;
Centre for Heavy Metals Research
School of Chemistry, F11
University of Sydney
New South Wales 2006
Australia
;
    'Lindoy, Leonard F.'
;
Centre for Heavy Metals Research
School of Chemistry, F11
University of Sydney
New South Wales 2006
Australia
;
    'Lu, G. Q. Max'
;
ARC Centre of Excellence for Functional Nanomaterials
AIBN
University of Queensland
Brisbane
Queensland 4072
Australia
;
    'Park, Yu-Chul'
;
Department of Chemistry
Kyungpook National University
Daegu 702-701
Republic of Korea
;
    'Kim, Yang'
;
Department of Chemistry and Advanced Materials
Kosin University
149-1 Dongsam-dong
Yeongdo-gu
Busan 606-701
Republic of Korea
;
data_I
_audit_creation_method     SHELXL97
_chemical_name_systematic
;
Tricobalt(II) bis[orthophosphate(V)] tetrahydrate
;
_chemical_name_common     ?
_chemical_formula_moiety     'Co3 (P O4)3 , 4H2 O'
_chemical_formula_sum     'Co3 H8 O12 P2'
_chemical_formula_structural     'Co3 (P O4)3 , 4H2 O'
_chemical_formula_iupac     'Co3 (P O4)3 , 4H2 O'
_chemical_formula_weight     438.79
_chemical_melting_point     ?
_symmetry_cell_setting     orthorhombic
_symmetry_space_group_name_H-M     'P n m a'
_symmetry_space_group_name_Hall     '-P 2ac 2n'
loop_
    _symmetry_equiv_pos_as_xyz
    'x, y, z'
    '-x+1/2, -y, z+1/2'
    'x+1/2, -y+1/2, -z+1/2'
    '-x, y+1/2, -z'
    '-x, -y, -z'
    'x-1/2, y, -z-1/2'
    '-x-1/2, y-1/2, z-1/2'
    'x, -y-1/2, z'
_cell_length_a     10.604(3)
_cell_length_b     18.288(5)
_cell_length_c     5.0070(13)
_cell_angle_alpha     90.00
_cell_angle_beta     90.00
_cell_angle_gamma     90.00
_cell_volume     971.0(5)
_cell_formula_units_Z     4
_cell_measurement_reflns_used     5943
_cell_measurement_theta_min     2.943
_cell_measurement_theta_max     28.280
_cell_measurement_temperature     150(2)
_exptl_crystal_description     prism
_exptl_crystal_colour     purple
_exptl_crystal_size_max     0.52
_exptl_crystal_size_mid     0.39
_exptl_crystal_size_min     0.38
_exptl_crystal_density_diffrn     3.002
_exptl_crystal_density_meas     ?
_exptl_crystal_density_method     'not measured'
_exptl_crystal_F_000     860
_exptl_absorpt_coefficient_mu     5.456
_exptl_absorpt_correction_type     multi-scan
_exptl_absorpt_process_details     '(SADABS; Sheldrick, 1999)'
_exptl_absorpt_correction_T_min     0.068
_exptl_absorpt_correction_T_max     0.125
_exptl_special_details
;
The crystal was coated in Exxon Paratone N hydrocarbon oil and mounted on a thin
mohair fibre attached to a copper pin. Upon mounting on the diffractometer,
the crystal was quenched to 150(K) under a cold nitrogen gas stream supplied
by an Oxford Cryosystems Cryostream and data were collected at this
temperature.
;
_diffrn_ambient_temperature     150(2)
_diffrn_radiation_type     MoK\a
_diffrn_radiation_wavelength     0.71073
_diffrn_radiation_source     'sealed tube'
_diffrn_radiation_monochromator     graphite
_diffrn_measurement_device_type     'Siemens SMART 1000 CCD'
_diffrn_measurement_method     '\w scans'
_diffrn_detector_area_resol_mean     ?
_diffrn_reflns_number     8780
_diffrn_reflns_av_R_equivalents     0.0256
_diffrn_reflns_av_sigmaI/netI     0.0156
_diffrn_reflns_theta_min     2.23
_diffrn_reflns_theta_max     28.33
_diffrn_reflns_theta_full     28.33
_diffrn_measured_fraction_theta_max     0.984
_diffrn_measured_fraction_theta_full     0.984
_diffrn_reflns_limit_h_min     -13
_diffrn_reflns_limit_h_max     13
_diffrn_reflns_limit_k_min     -24
_diffrn_reflns_limit_k_max     24
_diffrn_reflns_limit_l_min     -6
_diffrn_reflns_limit_l_max     6
_diffrn_standards_number     144
_diffrn_standards_interval_count     ?
_diffrn_standards_interval_time     ?
_diffrn_standards_decay_%     1.4
_refine_special_details
;
Refinement of <i>F</i>^2^ against ALL reflections. The weighted <i>R</i>-factor
<i>wR</i> and goodness of fit <i>S</i> are based on <i>F</i>^2^, conventional
<i>R</i>-factors <i>R</i> are based on <i>F</i>, with <i>F</i> set to zero for
negative <i>F</i>^2^. The threshold expression of <i>F</i>^2^ >
\s(<i>F</i>^2^) is used only for calculating <i>R</i>-factors(gt) <i>etc</i>.
and is not relevant to the choice of reflections for refinement.
<i>R</i>-factors based on <i>F</i>^2^ are statistically about twice as large
as those based on <i>F</i>, and <i>R</i>- factors based on ALL data will be
even larger.
;
_reflns_number_total     1228
_reflns_number_gt     1166
_reflns_threshold_expression     I>2\s(I)
_refine_ls_structure_factor_coef     Fsqd
_refine_ls_matrix_type     full
_refine_ls_R_factor_all     0.0366
_refine_ls_R_factor_gt     0.0349
_refine_ls_wR_factor_gt     0.1008
_refine_ls_wR_factor_ref     0.1021
_refine_ls_goodness_of_fit_ref     1.158
_refine_ls_restrained_S_all     1.154
_refine_ls_number_reflns     1228
_refine_ls_number_parameters     101
_refine_ls_number_restraints     10
_refine_ls_hydrogen_treatment     mixed
_refine_ls_weighting_scheme     calc
_refine_ls_weighting_details
            'w = 1/[\s^2^(Fo^2^)+(0.0590P)^2^+3.8213P] where P=(Fo^2^+2Fc^2^)/3'
_atom_sites_solution_hydrogens     difmap
_atom_sites_solution_primary     direct
_atom_sites_solution_secondary     difmap
_refine_ls_shift/su_max     0.000
_refine_ls_shift/su_mean     0.000
_refine_diff_density_max     0.551
_refine_diff_density_min     -1.375
_refine_ls_extinction_method     none
_refine_ls_extinction_coef     ?
loop_
    _atom_type_symbol
    _atom_type_description
    _atom_type_scat_dispersion_real
    _atom_type_scat_dispersion_imag
    _atom_type_scat_source
    'O' 'O' 0.0106 0.0060
                         'International Tables Vol C Tables 4.2.6.8 and 6.1.1.4'
    'P' 'P' 0.1023 0.0942
                         'International Tables Vol C Tables 4.2.6.8 and 6.1.1.4'
    'Co' 'Co' 0.3494 0.9721
                         'International Tables Vol C Tables 4.2.6.8 and 6.1.1.4'
    'H' 'H' 0.0000 0.0000
                         'International Tables Vol C Tables 4.2.6.8 and 6.1.1.4'
_computing_data_collection     'SMART (Siemens, 1995)'
_computing_cell_refinement     'SAINT (Siemens, 1995)'
_computing_data_reduction     'SAINT and XPREP (Siemens, 1995)'
_computing_structure_solution     'SIR97 (Altomare <i>et al.</i>, 1999)'
_computing_structure_refinement     'SHELXL97 (Sheldrick, 2008)'
_computing_molecular_graphics
;
ORTEP-3 (Farrugia, 1997),
WebLab ViewerPro (Molecular Simulations, 2000) and
POV-Ray (Cason, 2002)
;
_computing_publication_material     'enCIFer (Allen <i>et al.</i>, 2004)'
loop_
    _atom_site_type_symbol
    _atom_site_label
    _atom_site_fract_x
    _atom_site_fract_y
    _atom_site_fract_z
    _atom_site_U_iso_or_equiv
    _atom_site_adp_type
    _atom_site_calc_flag
    _atom_site_refinement_flags
    _atom_site_occupancy
    _atom_site_disorder_assembly
    _atom_site_disorder_group
    Co Co1 0.64313(4) 0.00064(2) 0.20676(8) 0.00402(17) Uani d . 1 . .
    Co Co2 0.26113(6) 0.2500 0.42866(12) 0.00838(19) Uani d SD 1 . .
    P P1 0.39745(9) 0.09462(5) 0.27639(18) 0.0123(2) Uani d . 1 . .
    O O1 0.5259(3) 0.07872(14) 0.1463(7) 0.0202(6) Uani d . 1 . .
    O O2 0.3026(2) 0.03968(15) 0.1432(5) 0.0148(5) Uani d . 1 . .
    O O3 0.3601(3) 0.17305(16) 0.2139(6) 0.0201(7) Uani d . 1 . .
    O O4 0.3927(4) 0.2500 0.7439(7) 0.0155(8) Uani d SD 1 . .
    O O5 0.1149(4) 0.2500 0.1406(9) 0.0192(8) Uani d SD 1 . .
    O O6 0.1642(3) 0.16927(15) 0.6593(6) 0.0197(6) Uani d D 1 . .
    O O7 0.4000(4) 0.08075(16) 0.5755(6) 0.0311(8) Uani d . 1 . .
    H H1 0.098(4) 0.161(3) 0.553(10) 0.047 Uiso d D 1 . .
    H H2 0.2194(15) 0.1390(19) 0.739(9) 0.047 Uiso d D 1 . .
    H H3 0.132(8) 0.280(5) 0.005(15) 0.047 Uiso d PD 0.50 . .
    H H4 0.044(5) 0.231(5) 0.204(18) 0.047 Uiso d PD 0.50 . .
    H H5 0.403(13) 0.296(3) 0.80(3) 0.047 Uiso d PD 0.50 . .
    H H6 0.366(13) 0.210(4) 0.83(3) 0.047 Uiso d PD 0.50 . .
loop_
    _atom_site_aniso_label
    _atom_site_aniso_U_11
    _atom_site_aniso_U_22
    _atom_site_aniso_U_33
    _atom_site_aniso_U_12
    _atom_site_aniso_U_13
    _atom_site_aniso_U_23
    Co1 0.0038(3) 0.0055(3) 0.0027(3) 0.00152(13) 0.00023(14) 0.00025(13)
    Co2 0.0081(3) 0.0088(3) 0.0082(3) 0.000 0.0006(2) 0.000
    P1 0.0179(5) 0.0077(4) 0.0114(4) 0.0004(3) -0.0004(3) 0.0003(3)
    O1 0.0128(13) 0.0123(12) 0.0357(16) -0.0008(10) -0.0008(12) 0.0038(12)
    O2 0.0135(12) 0.0177(12) 0.0134(11) -0.0024(10) 0.0020(10) -0.0028(10)
    O3 0.0331(17) 0.0099(13) 0.0174(14) 0.0061(11) 0.0094(11) 0.0022(10)
    O4 0.017(2) 0.0169(19) 0.0130(16) 0.000 -0.0012(15) 0.000
    O5 0.0136(18) 0.026(2) 0.0183(18) 0.000 -0.0003(16) 0.000
    O6 0.0175(14) 0.0149(13) 0.0267(14) -0.0024(11) 0.0027(12) 0.0026(12)
    O7 0.066(2) 0.0131(13) 0.0142(13) -0.0105(14) -0.0095(15) 0.0020(10)
_geom_special_details
;
 All esds (except the esd in the dihedral angle between two l.s. planes)
 are estimated using the full covariance matrix.  The cell esds are taken
 into account individually in the estimation of esds in distances, angles
 and torsion angles; correlations between esds in cell parameters are only
 used when they are defined by crystal symmetry.  An approximate (isotropic)
 treatment of cell esds is used for estimating esds involving l.s. planes.
;
loop_
    _geom_bond_atom_site_label_1
    _geom_bond_atom_site_label_2
    _geom_bond_site_symmetry_2
    _geom_bond_distance
    _geom_bond_publ_flag
    Co1 O7 5_656 1.901(3) y
    Co1 O1 . 1.918(3) y
    Co1 O2 6_656 1.983(3) y
    Co1 O2 5_655 1.986(3) y
    Co2 O3 8_565 2.058(3) ?
    Co2 O3 . 2.058(3) ?
    Co2 O4 . 2.106(4) y
    Co2 O5 . 2.118(4) y
    Co2 O6 . 2.138(3) y
    Co2 O6 8_565 2.138(3) ?
    P1 O7 . 1.519(3) y
    P1 O3 . 1.521(3) y
    P1 O1 . 1.537(3) y
    P1 O2 . 1.570(3) y
    O4 H5 . 0.893(10) ?
    O4 H6 . 0.893(10) ?
    O5 H3 . 0.892(10) ?
    O5 H4 . 0.891(10) ?
    O6 H1 . 0.89(4) ?
    O6 H2 . 0.90(3) ?
loop_
    _geom_angle_atom_site_label_1
    _geom_angle_atom_site_label_2
    _geom_angle_atom_site_label_3
    _geom_angle_site_symmetry_1
    _geom_angle_site_symmetry_3
    _geom_angle
    _geom_angle_publ_flag
    O7 Co1 O1 5_656 . 121.18(15) ?
    O7 Co1 O2 5_656 6_656 105.64(13) ?
    O1 Co1 O2 . 6_656 110.16(12) ?
    O7 Co1 O2 5_656 5_655 106.57(12) ?
    O1 Co1 O2 . 5_655 108.97(13) ?
    O2 Co1 O2 6_656 5_655 102.75(8) ?
    O3 Co2 O3 8_565 . 86.26(16) ?
    O3 Co2 O4 8_565 . 93.09(12) ?
    O3 Co2 O4 . . 93.09(12) ?
    O3 Co2 O5 8_565 . 91.00(12) ?
    O3 Co2 O5 . . 91.00(12) ?
    O4 Co2 O5 . . 174.38(15) ?
    O3 Co2 O6 8_565 . 178.01(12) ?
    O3 Co2 O6 . . 93.16(12) ?
    O4 Co2 O6 . . 85.03(11) ?
    O5 Co2 O6 . . 90.91(12) ?
    O3 Co2 O6 8_565 8_565 93.16(12) ?
    O3 Co2 O6 . 8_565 178.01(12) ?
    O4 Co2 O6 . 8_565 85.03(11) ?
    O5 Co2 O6 . 8_565 90.91(12) ?
    O6 Co2 O6 . 8_565 87.36(16) ?
    O7 P1 O3 . . 111.40(17) ?
    O7 P1 O1 . . 111.8(2) ?
    O3 P1 O1 . . 108.79(16) ?
    O7 P1 O2 . . 108.84(17) ?
    O3 P1 O2 . . 110.43(17) ?
    O1 P1 O2 . . 105.46(16) ?
    P1 O1 Co1 . . 130.42(18) ?
    P1 O2 Co1 . 6_556 128.01(16) ?
    P1 O2 Co1 . 5_655 115.24(15) ?
    Co1 O2 Co1 6_556 5_655 116.58(13) ?
    P1 O3 Co2 . . 132.08(17) ?
    Co2 O4 H5 . . 108(10) ?
    Co2 O4 H6 . . 98(10) ?
    H5 O4 H6 . . 133(3) ?
    Co2 O5 H3 . . 112(6) ?
    Co2 O5 H4 . . 112(6) ?
    H3 O5 H4 . . 134(3) ?
    Co2 O6 H1 . . 100(4) ?
    Co2 O6 H2 . . 110.7(10) ?
    H1 O6 H2 . . 132(2) ?
    P1 O7 Co1 . 5_656 133.79(19) ?
loop_
    _geom_torsion_atom_site_label_1
    _geom_torsion_atom_site_label_2
    _geom_torsion_atom_site_label_3
    _geom_torsion_atom_site_label_4
    _geom_torsion_site_symmetry_1
    _geom_torsion_site_symmetry_2
    _geom_torsion_site_symmetry_3
    _geom_torsion_site_symmetry_4
    _geom_torsion
    _geom_torsion_publ_flag
    O7 P1 O1 Co1 . . . . 41.2(3) ?
    O3 P1 O1 Co1 . . . . 164.7(2) ?
    O2 P1 O1 Co1 . . . . -76.9(3) ?
    O7 Co1 O1 P1 5_656 . . . 8.8(3) ?
    O2 Co1 O1 P1 6_656 . . . -115.1(2) ?
    O2 Co1 O1 P1 5_655 . . . 132.9(2) ?
    O7 P1 O2 Co1 . . . 6_556 34.1(3) ?
    O3 P1 O2 Co1 . . . 6_556 -88.5(2) ?
    O1 P1 O2 Co1 . . . 6_556 154.17(19) ?
    O7 P1 O2 Co1 . . . 5_655 -140.96(19) ?
    O3 P1 O2 Co1 . . . 5_655 96.45(18) ?
    O1 P1 O2 Co1 . . . 5_655 -20.9(2) ?
    O7 P1 O3 Co2 . . . . -22.9(3) ?
    O1 P1 O3 Co2 . . . . -146.5(2) ?
    O2 P1 O3 Co2 . . . . 98.2(3) ?
    O3 Co2 O3 P1 8_565 . . . 153.57(18) ?
    O4 Co2 O3 P1 . . . . 60.7(3) ?
    O5 Co2 O3 P1 . . . . -115.5(3) ?
    O6 Co2 O3 P1 . . . . -24.5(3) ?
    O3 P1 O7 Co1 . . . 5_656 143.7(3) ?
    O1 P1 O7 Co1 . . . 5_656 -94.4(4) ?
    O2 P1 O7 Co1 . . . 5_656 21.7(4) ?
loop_
    _geom_hbond_atom_site_label_D
    _geom_hbond_atom_site_label_H
    _geom_hbond_atom_site_label_A
    _geom_hbond_site_symmetry_A
    _geom_hbond_distance_DH
    _geom_hbond_distance_HA
    _geom_hbond_distance_DA
    _geom_hbond_angle_DHA
    _geom_hbond_publ_flag
    O4 H5 O3 8_566 0.894(10) 2.25(8) 2.764(4) 116(7) y
    O4 H5 O7 8_565 0.894(10) 2.49(8) 3.209(3) 138(9) y
    O4 H6 O3 1_556 0.894(10) 2.02(7) 2.764(4) 140(10) y
    O5 H4 O3 6_556 0.892(10) 2.25(2) 3.133(5) 170(8) y
    O5 H4 O3 3_455 0.892(10) 2.66(8) 3.133(5) 115(6) y
    O6 H1 O1 6_556 0.90(4) 1.94(3) 2.690(4) 140(4) y
    O6 H2 O7 . 0.90(3) 2.35(3) 3.008(5) 130(3) y
