# Supplementary material for: Co3(PO4)2·4H2O
Source: Acta Crystallogr Sect E Struct Rep Online. 2008 Sep 13;64(Pt 10):i67–8. doi: 10.1107/S1600536808028377 (PMC2959263; doi:10.1107/S1600536808028377)
Supplement: Supplementary file 2 [file e-64-00i67-Isup2.hkl]

# 
# Unique observed reflections after correcting 
# for dispersion and merging Friedel opposites 
# 
data_I
_shelx_title ' lj105sad in Pnma' 
_shelx_refln_list_code          3 
_shelx_F_calc_maximum      336.45 
_exptl_crystal_F_000       860.00 
_reflns_d_resolution_high  0.7489 
 
loop_ 
 _symmetry_equiv_pos_as_xyz 
 'x, y, z' 
 '-x+1/2, -y, z+1/2' 
 'x+1/2, -y+1/2, -z+1/2' 
 '-x, y+1/2, -z' 
 '-x, -y, -z' 
 'x-1/2, y, -z-1/2' 
 '-x-1/2, y-1/2, z-1/2' 
 'x, -y-1/2, z' 
 
_cell_length_a    10.6041 
_cell_length_b    18.2875 
_cell_length_c     5.0070 
_cell_angle_alpha  90.000 
_cell_angle_beta   90.000 
_cell_angle_gamma  90.000 
 
loop_ 
 _refln_index_h 
 _refln_index_k 
 _refln_index_l 
 _refln_F_meas 
 _refln_F_sigma 
 _refln_A_calc 
 _refln_B_calc 
   2   0   0    114.8228      1.2016   -117.9991      0.0000 
   4   0   0    223.8936      3.6674   -237.4015      0.0000 
   6   0   0     27.5227      1.6606     18.6361      0.0000 
   8   0   0    154.5423      2.8923    156.8002      0.0000 
  10   0   0     71.4605      1.1605    -69.6847      0.0000 
  12   0   0      4.3723      2.2193      1.8771      0.0000 
   2   1   0     89.8203      0.7310     94.0029      0.0000 
   4   1   0      9.1020      0.2397     10.3369      0.0000 
   6   1   0     23.1228      0.3097    -24.8177      0.0000 
   8   1   0     82.6046      1.1683    -83.6312      0.0000 
  10   1   0     36.9603      0.9413     37.4867      0.0000 
  12   1   0     13.0704      0.8739    -13.8194      0.0000 
   0   2   0    108.2939      1.3742    122.3225      0.0000 
   2   2   0     65.3658      0.4998     70.0032      0.0000 
   4   2   0    164.1588      1.2050   -166.0777      0.0000 
   6   2   0    140.2253      1.0418    140.4355      0.0000 
   8   2   0      2.8545      1.2563      0.8304      0.0000 
  10   2   0     25.9740      0.6830    -24.2277      0.0000 
  12   2   0     46.0887      0.8260    -46.0307      0.0000 
   2   3   0    114.6060      0.8478    126.0491      0.0000 
   4   3   0     27.9910      0.2948     30.8572      0.0000 
   6   3   0     83.6939      0.6110    -86.0879      0.0000 
   8   3   0     50.4019      0.5367    -51.5274      0.0000 
  10   3   0     36.8649      0.6068    -38.0234      0.0000 
  12   3   0     55.3279      0.8899     55.2347      0.0000 
   0   4   0    180.7054      4.2817    213.1466      0.0000 
   2   4   0    159.3361      1.1642   -170.3685      0.0000 
   4   4   0     45.0659      0.3283    -36.1794      0.0000 
   6   4   0     39.5247      0.3610     35.9426      0.0000 
   8   4   0    103.7378      0.9057    103.2152      0.0000 
  10   4   0    126.4979      1.2505   -127.1521      0.0000 
  12   4   0      6.6269      1.3013     -6.9140      0.0000 
   2   5   0     69.7019      0.6793     70.7407      0.0000 
   4   5   0     63.1872      0.5140    -63.8119      0.0000 
   6   5   0     39.8501      0.3108     41.1337      0.0000 
   8   5   0     64.3013      0.5814    -65.8246      0.0000 
  10   5   0      0.4681      1.9814      2.0924      0.0000 
  12   5   0     12.4020      0.9098    -11.9162      0.0000 
   2   6   0     73.6555      0.5819    -71.8193      0.0000 
   4   6   0    178.5452      2.1243   -178.3663      0.0000 
   6   6   0    218.9415      1.5974    233.5614      0.0000 
   8   6   0     12.6883      0.6592    -15.8186      0.0000 
  10   6   0    117.8018      1.4193   -116.6724      0.0000 
  12   6   0     27.0426      0.7982    -27.0798      0.0000 
   2   7   0     56.1677      0.4944    -60.3986      0.0000 
   4   7   0     25.9609      0.3294    -28.0482      0.0000 
   6   7   0     25.6051      0.4220     26.1397      0.0000 
   8   7   0     58.2403      0.5546     58.8983      0.0000 
  10   7   0     12.7054      1.1066    -12.0512      0.0000 
  12   7   0      8.2980      1.3889      7.2532      0.0000 
   0   8   0    159.5375      2.1969    163.3050      0.0000 
   2   8   0    109.3547      0.8488   -111.6162      0.0000 
   4   8   0     74.4851      0.6073    -65.3964      0.0000 
   6   8   0     11.6946      0.4621    -14.4831      0.0000 
   8   8   0    117.9327      1.0259    117.3980      0.0000 
  10   8   0     97.3040      1.0013    -98.5365      0.0000 
  12   8   0      5.0224      1.9109      4.4218      0.0000 
   2   9   0     61.0967      0.5278    -64.7182      0.0000 
   4   9   0     59.4001      0.5219    -58.5880      0.0000 
   6   9   0    101.2199      0.8889    104.1509      0.0000 
   8   9   0     19.7567      0.5470     20.7539      0.0000 
  10   9   0     25.7040      0.5947     25.7841      0.0000 
  12   9   0     29.2492      0.8302    -28.9084      0.0000 
   0  10   0     88.3400      1.1881     84.5639      0.0000 
   2  10   0     81.2620      0.6588     85.2801      0.0000 
   4  10   0    196.0038      1.4461   -205.2166      0.0000 
   6  10   0     82.1699      0.7674     80.0412      0.0000 
   8  10   0     45.6557      0.6328     44.8631      0.0000 
  10  10   0     26.2840      0.8595    -26.8735      0.0000 
  12  10   0     26.9551      1.0834    -27.3018      0.0000 
   2  11   0      1.0761      1.5475      3.4731      0.0000 
   4  11   0     10.7798      0.4394     11.2140      0.0000 
   6  11   0      1.9444      1.8426      0.8880      0.0000 
   8  11   0     29.2312      0.5835     28.9436      0.0000 
  10  11   0     19.8567      0.6301    -20.0848      0.0000 
  12  11   0     44.9887      1.6370     43.1974      0.0000 
   0  12   0    289.7877      5.1593    336.2480      0.0000 
   2  12   0     43.2992      0.4616    -40.7439      0.0000 
   4  12   0    135.8167      1.0350   -134.9213      0.0000 
   6  12   0      8.7510      0.6426      6.1869      0.0000 
   8  12   0    134.1714      1.2914    134.6559      0.0000 
  10  12   0     90.5255      3.4891    -88.9814      0.0000 
  12  12   0     15.7359      1.1602     13.6213      0.0000 
   2  13   0     64.7336      0.5801     66.4350      0.0000 
   4  13   0     29.4298      0.4253     28.6817      0.0000 
   6  13   0     26.3953      0.6122    -26.6684      0.0000 
   8  13   0     71.6767      0.9446    -71.0399      0.0000 
  10  13   0     39.6021      1.4449     38.1846      0.0000 
   0  14   0      5.9397      1.0380     -4.1448      0.0000 
   2  14   0     61.0018      0.7010     62.5085      0.0000 
   4  14   0     93.1672      1.0022    -86.9087      0.0000 
   6  14   0    102.3975      1.9385    101.6761      0.0000 
   8  14   0     13.1052      1.3444     12.0705      0.0000 
  10  14   0     58.3636      0.8978    -59.8927      0.0000 
   2  15   0      9.8573      0.6764      8.8695      0.0000 
   4  15   0     36.4750      0.5952     35.3026      0.0000 
   6  15   0     49.3082      0.7889    -48.1623      0.0000 
   8  15   0     14.7431      0.7818    -13.8348      0.0000 
  10  15   0     29.1682      0.7870    -28.6958      0.0000 
   0  16   0    101.2680      1.4832     95.8245      0.0000 
   2  16   0     73.2717      0.8122    -72.4932      0.0000 
   4  16   0     16.5466      0.7557    -14.0506      0.0000 
   6  16   0     36.8842      0.9521     36.1967      0.0000 
   8  16   0     76.7708      1.2808     77.2390      0.0000 
  10  16   0    110.3637      1.6400   -114.1598      0.0000 
   2  17   0     26.5711      0.5838    -26.0697      0.0000 
   4  17   0     16.0293      1.1453    -15.6287      0.0000 
   6  17   0     15.6247      1.0002     15.5909      0.0000 
   8  17   0     11.6314      1.2221    -12.1879      0.0000 
   0  18   0     17.6971      0.8816     17.3534      0.0000 
   2  18   0      7.0546      1.0720     -6.3995      0.0000 
   4  18   0    110.8368      1.6011   -110.1291      0.0000 
   6  18   0    110.0956      1.6160    110.6905      0.0000 
   8  18   0      2.4723      2.7008      3.9324      0.0000 
   2  19   0     61.0830      0.7557    -61.1883      0.0000 
   4  19   0      7.9438      1.5108      7.6133      0.0000 
   6  19   0      0.0000      2.7120     -2.1448      0.0000 
   8  19   0     43.2084      1.3782     40.4876      0.0000 
   0  20   0    121.3416      1.7013    122.8587      0.0000 
   2  20   0     54.3265      0.7304    -54.0070      0.0000 
   4  20   0     55.3272      1.0929    -55.7540      0.0000 
   6  20   0     24.3917      1.5330    -20.6681      0.0000 
   2  21   0     22.7722      0.6920    -21.2105      0.0000 
   4  21   0      4.8495      2.2038      3.2325      0.0000 
   6  21   0     27.2671      1.6043     27.1597      0.0000 
   0  22   0     74.5235      1.2295     73.4678      0.0000 
   2  22   0     18.4887      1.0009     17.5418      0.0000 
   4  22   0    112.7037      1.6486   -114.0455      0.0000 
   2  23   0     16.7808      1.0656     15.8369      0.0000 
   0  24   0    131.5780      1.8379    134.5978      0.0000 
   2  24   0     46.7852      1.6241    -45.1645      0.0000 
   1   0   1     32.0123      0.2795    -30.1185      0.0000 
   2   0   1     65.0895      0.9104    -52.0907      0.0000 
   3   0   1     39.1449      0.3272     36.3087      0.0000 
   4   0   1     15.2919      0.2626    -17.8692      0.0000 
   5   0   1     56.2005      0.4405    -54.8481      0.0000 
   6   0   1     88.8428      0.6914     85.3535      0.0000 
   7   0   1     73.1437      0.6715    -70.9309      0.0000 
   8   0   1    126.6952      1.0715   -128.6173      0.0000 
   9   0   1     57.7655      0.8052     57.7212      0.0000 
  10   0   1     46.0306      0.8221    -45.4972      0.0000 
  11   0   1      2.0370      2.2070      0.1792      0.0000 
  12   0   1     73.2773      1.0151     75.6682      0.0000 
  13   0   1     11.6121      1.0372      8.9646      0.0000 
   0   1   1    108.1472      0.7406   -112.1307      0.0000 
   1   1   1     99.4150      0.4586    103.4599      0.0000 
   2   1   1     10.2559      0.2074      6.5504      0.0000 
   3   1   1     57.1138      0.3262    -55.3285      0.0000 
   5   1   1     66.8652      0.3682     68.2595      0.0000 
   6   1   1     42.5515      0.2743     42.6747      0.0000 
   7   1   1     41.6435      0.3331    -41.6947      0.0000 
   8   1   1     45.7589      0.3631    -46.2802      0.0000 
   9   1   1     36.7711      0.3962     36.3856      0.0000 
  10   1   1      3.4611      1.2701     -3.2517      0.0000 
  11   1   1     29.2670      0.5668    -28.8555      0.0000 
  12   1   1      3.6540      1.5892      2.4268      0.0000 
  13   1   1     28.3518      0.5657     28.0937      0.0000 
   1   2   1     44.2103      0.3021    -41.0553      0.0000 
   2   2   1    147.8601      0.8347   -141.9931      0.0000 
   3   2   1     51.2971      0.3332     49.0770      0.0000 
   4   2   1     89.6500      0.5337     88.2443      0.0000 
   5   2   1     44.4558      0.2999    -45.1148      0.0000 
   6   2   1     87.0453      0.4884     79.9790      0.0000 
   7   2   1      4.8498      0.5145     -1.3216      0.0000 
   8   2   1    130.4868      0.8158   -130.4127      0.0000 
   9   2   1     26.4650      0.3702    -27.2110      0.0000 
  10   2   1     48.4795      0.5129    -48.0136      0.0000 
  11   2   1     47.0281      0.6856     47.4927      0.0000 
  12   2   1    110.1151      1.1479    110.9415      0.0000 
  13   2   1     22.5077      0.6477    -24.0890      0.0000 
   0   3   1     94.0628      0.7231   -100.9060      0.0000 
   1   3   1     49.1018      0.3425    -49.5640      0.0000 
   2   3   1     72.0449      0.4092    -74.9178      0.0000 
   3   3   1    150.7557      0.9490    158.6324      0.0000 
   4   3   1     51.5884      0.3288     55.6356      0.0000 
   5   3   1     52.6392      0.3449    -52.9083      0.0000 
   6   3   1      7.7428      0.2804     -5.8599      0.0000 
   7   3   1     23.9505      0.2670     25.4218      0.0000 
   8   3   1      8.6341      0.3683      8.7848      0.0000 
   9   3   1     24.4535      0.3747    -23.6222      0.0000 
  10   3   1     59.1821      0.6932    -58.9237      0.0000 
  11   3   1     38.3125      0.5361     38.2568      0.0000 
  12   3   1     11.4626      0.6547     10.6056      0.0000 
  13   3   1      5.4997      1.2286     -5.5104      0.0000 
   1   4   1     20.5094      0.1935    -18.0055      0.0000 
   2   4   1    235.3885      1.5049   -269.8931      0.0000 
   3   4   1     35.9932      0.3022     32.2597      0.0000 
   4   4   1     35.0636      0.2508     30.1349      0.0000 
   5   4   1     35.8086      0.2777     34.8817      0.0000 
   6   4   1    177.8842      0.9723    181.5352      0.0000 
   7   4   1     42.8766      0.3119    -40.8273      0.0000 
   8   4   1     68.8697      0.4747    -65.0811      0.0000 
   9   4   1     25.7667      0.3792     25.6944      0.0000 
  10   4   1     33.0616      0.4155    -32.4571      0.0000 
  11   4   1     11.1566      0.5680    -10.2558      0.0000 
  12   4   1     41.3602      0.5788     44.1660      0.0000 
  13   4   1     13.0312      0.7361     12.6295      0.0000 
   0   5   1     95.3715      1.0624   -101.4140      0.0000 
   1   5   1     46.7755      0.3476     46.3376      0.0000 
   2   5   1     53.5145      0.2838     55.4666      0.0000 
   3   5   1     40.7086      0.2374    -42.4043      0.0000 
   4   5   1     59.9653      0.3868    -60.6511      0.0000 
   5   5   1     78.9600      0.4496     80.7488      0.0000 
   6   5   1      0.4536      1.1410     -0.2403      0.0000 
   7   5   1     54.9363      0.3754    -54.9272      0.0000 
   8   5   1      1.7103      1.3552      0.7381      0.0000 
   9   5   1     46.1352      0.4230     47.2872      0.0000 
  10   5   1      5.0526      0.7501      3.5581      0.0000 
  11   5   1     26.3267      0.4856    -25.6845      0.0000 
  12   5   1     10.9307      0.7013    -10.5965      0.0000 
  13   5   1     20.9888      0.6605     20.9659      0.0000 
   1   6   1     80.0316      0.4403    -82.4427      0.0000 
   2   6   1     96.6909      0.5246    -92.2600      0.0000 
   3   6   1    120.9303      0.5797    122.0712      0.0000 
   4   6   1     41.4604      0.2648     36.2324      0.0000 
   5   6   1     33.4841      0.2435     33.0806      0.0000 
   6   6   1     95.7535      0.5602     94.4164      0.0000 
   7   6   1     11.4713      0.4868     -9.3197      0.0000 
   8   6   1     14.4006      0.3529    -10.5843      0.0000 
   9   6   1     25.5791      0.3716    -25.1374      0.0000 
  10   6   1     38.9680      0.4214    -38.4684      0.0000 
  11   6   1     35.5578      0.5042     35.0862      0.0000 
  12   6   1     63.8572      0.7432     67.1901      0.0000 
  13   6   1     35.5092      0.7462    -34.9037      0.0000 
   0   7   1     51.9282      0.4999     57.6445      0.0000 
   1   7   1     90.2598      0.5758    -91.3430      0.0000 
   2   7   1      7.8982      0.2521      8.3767      0.0000 
   3   7   1     61.0540      0.3613     62.9752      0.0000 
   4   7   1      7.8255      0.2907      6.2898      0.0000 
   5   7   1     66.2627      0.3850    -66.7001      0.0000 
   6   7   1     51.9111      0.3171    -53.6507      0.0000 
   7   7   1     46.5901      0.3378     45.5269      0.0000 
   8   7   1     31.6897      0.4678     31.8631      0.0000 
   9   7   1     22.5973      0.3780    -22.5671      0.0000 
  10   7   1      8.1854      0.5418      7.7331      0.0000 
  11   7   1      9.6509      0.6569      9.4213      0.0000 
  12   7   1     24.9425      0.5721     24.3838      0.0000 
  13   7   1     15.6879      0.8446    -15.7141      0.0000 
   1   8   1      2.6669      0.6148      0.9705      0.0000 
   2   8   1    189.7170      1.2427   -195.5085      0.0000 
   3   8   1     14.4555      0.2300      9.7567      0.0000 
   4   8   1     86.1941      0.4826     83.4854      0.0000 
   5   8   1     47.6717      0.3170     46.1836      0.0000 
   6   8   1    131.7585      0.6896    130.9068      0.0000 
   7   8   1     42.1294      0.3271    -41.3987      0.0000 
   8   8   1     90.1476      0.6202    -87.8947      0.0000 
   9   8   1     28.6901      0.3628     28.3505      0.0000 
  10   8   1     24.5796      0.4782    -23.2512      0.0000 
  11   8   1      6.5739      0.7501     -5.6947      0.0000 
  12   8   1     60.0728      0.7467     62.1219      0.0000 
   0   9   1     18.4457      0.4863     21.2019      0.0000 
   1   9   1     20.9130      0.2408     20.4964      0.0000 
   2   9   1     80.6198      0.4558     80.8114      0.0000 
   3   9   1     94.5981      0.5231    -95.9796      0.0000 
   4   9   1     49.1136      0.3264    -49.4980      0.0000 
   5   9   1     44.3505      0.3695     44.2234      0.0000 
   6   9   1      8.0645      0.3902     -8.0929      0.0000 
   7   9   1     36.3337      0.3813    -36.1694      0.0000 
   8   9   1     11.4599      0.4274     12.2068      0.0000 
   9   9   1     35.5964      0.4059     35.3142      0.0000 
  10   9   1     36.1332      0.4280     36.3453      0.0000 
  11   9   1     42.7536      0.5237    -42.1193      0.0000 
  12   9   1      8.7407      0.9758     -8.8979      0.0000 
   1  10   1     15.6414      0.2491    -13.9279      0.0000 
   2  10   1     89.0514      0.5279    -81.4786      0.0000 
   3  10   1     23.2259      0.2756     21.2266      0.0000 
   4  10   1    117.4202      0.6374    116.6815      0.0000 
   5  10   1      8.3483      0.3777     -8.3136      0.0000 
   6  10   1     23.4685      0.3256     17.9288      0.0000 
   7  10   1     16.2731      0.3733    -15.6093      0.0000 
   8  10   1    110.6627      0.7326   -110.1226      0.0000 
   9  10   1     14.0356      0.4518    -14.3596      0.0000 
  10  10   1     31.9927      0.4800    -31.7902      0.0000 
  11  10   1     47.2210      0.5894     47.2528      0.0000 
  12  10   1    102.8531      1.1355    103.0725      0.0000 
   0  11   1      1.1934      1.6417      1.8283      0.0000 
   1  11   1     73.0400      0.4587    -75.8037      0.0000 
   2  11   1      7.6068      0.3565     -7.6312      0.0000 
   3  11   1     46.2603      0.3452     45.4223      0.0000 
   4  11   1     51.6672      0.4153     51.5448      0.0000 
   5  11   1     53.2033      0.4287    -53.0220      0.0000 
   6  11   1     10.8361      0.4182    -10.9426      0.0000 
   7  11   1     24.5037      0.4000     23.4956      0.0000 
   8  11   1     25.5530      0.4160     25.5427      0.0000 
   9  11   1     27.8507      0.4325    -27.3775      0.0000 
  10  11   1     25.5495      0.5245    -24.4679      0.0000 
  11  11   1     20.2296      0.5629     19.7490      0.0000 
  12  11   1      2.4682      2.8022     -2.5887      0.0000 
   1  12   1      8.3113      0.3712     -8.6352      0.0000 
   2  12   1     88.2163      0.6121    -83.1599      0.0000 
   3  12   1      0.8986      1.3672      0.2093      0.0000 
   4  12   1     37.7981      0.3699     36.0902      0.0000 
   5  12   1      1.3454      1.4687     -0.7347      0.0000 
   6  12   1     47.8588      0.4643     44.6894      0.0000 
   7  12   1     65.0025      0.5449    -65.1521      0.0000 
   8  12   1     78.7116      0.6220    -79.3071      0.0000 
   9  12   1     44.6033      0.5121     44.4268      0.0000 
  10  12   1     33.9976      0.4946    -34.0003      0.0000 
  11  12   1      5.0453      1.2687      5.0682      0.0000 
  12  12   1     42.3948      0.9093     46.6133      0.0000 
   0  13   1     85.9306      0.7139    -90.1461      0.0000 
   1  13   1     65.0768      0.4360     66.9414      0.0000 
   2  13   1      6.9733      0.6187      5.6557      0.0000 
   3  13   1     39.9785      0.4367    -39.9914      0.0000 
   4  13   1     27.9585      0.3839     28.7773      0.0000 
   5  13   1     37.3691      0.4186     36.7280      0.0000 
   6  13   1     48.1882      0.5116     47.7277      0.0000 
   7  13   1     34.0660      0.4785    -33.4209      0.0000 
   8  13   1     43.4904      0.5185    -43.6785      0.0000 
   9  13   1     23.5967      0.5321     23.1986      0.0000 
  10  13   1     10.8309      0.6946    -10.1930      0.0000 
  11  13   1     21.4372      0.6676    -20.9823      0.0000 
   1  14   1     21.9699      0.3164    -19.8824      0.0000 
   2  14   1    156.0856      1.1832   -160.3784      0.0000 
   3  14   1     12.6567      0.3868     11.0421      0.0000 
   4  14   1     59.8957      0.5088     57.5014      0.0000 
   5  14   1      3.7472      1.0235     -3.7342      0.0000 
   6  14   1     63.9520      0.5936     61.8654      0.0000 
   7  14   1     13.0266      0.5452    -12.7044      0.0000 
   8  14   1     59.1117      0.6324    -59.4761      0.0000 
   9  14   1     22.1565      0.5505    -20.9342      0.0000 
  10  14   1     41.7423      0.5872    -40.7134      0.0000 
  11  14   1     38.3000      0.8674     38.9449      0.0000 
   0  15   1      3.4089      1.1948     -2.0432      0.0000 
   1  15   1     22.0895      0.3440    -21.8001      0.0000 
   2  15   1     43.4633      0.3908    -43.5962      0.0000 
   3  15   1     65.2210      0.9941     64.9509      0.0000 
   4  15   1     26.4718      0.4683     25.4368      0.0000 
   5  15   1     35.6661      0.4365    -35.0393      0.0000 
   6  15   1     11.6957      0.6208    -11.4185      0.0000 
   7  15   1     26.5720      0.4949     26.5305      0.0000 
   8  15   1      6.4314      1.0705      5.4365      0.0000 
   9  15   1     23.9254      0.6111    -24.0833      0.0000 
  10  15   1     17.2396      0.6681    -16.2491      0.0000 
   1  16   1     16.6487      0.3611    -15.8518      0.0000 
   2  16   1    152.5989      1.0260   -153.1903      0.0000 
   3  16   1     10.6328      0.5125     10.3354      0.0000 
   4  16   1     17.6695      0.4370     16.8262      0.0000 
   5  16   1     31.7888      0.5208     30.9572      0.0000 
   6  16   1     96.8519      0.8409     97.3771      0.0000 
   7  16   1     39.4094      0.5668    -38.7487      0.0000 
   8  16   1     26.9805      0.6190    -28.9056      0.0000 
   9  16   1     15.4842      0.7015     16.9527      0.0000 
  10  16   1     20.9965      0.9198    -22.2591      0.0000 
   0  17   1      7.7734      0.8279      8.8596      0.0000 
   1  17   1     47.1427      0.4372     46.7274      0.0000 
   2  17   1     17.0604      0.4634     17.0715      0.0000 
   3  17   1     35.7852      0.5150    -36.7534      0.0000 
   4  17   1     46.3627      0.5410    -45.2524      0.0000 
   5  17   1     42.7818      0.5652     42.5056      0.0000 
   6  17   1     19.1006      0.5514    -18.6656      0.0000 
   7  17   1     19.1000      0.6249    -18.6081      0.0000 
   8  17   1      7.5916      1.0419     -7.4413      0.0000 
   9  17   1     22.7381      0.6638     22.3030      0.0000 
   1  18   1     29.4941      0.4263    -29.3503      0.0000 
   2  18   1     62.8385      0.5792    -60.1446      0.0000 
   3  18   1     49.3517      0.5724     48.5432      0.0000 
   4  18   1     35.3365      0.5309     35.3247      0.0000 
   5  18   1     10.1381      0.7662      9.8505      0.0000 
   6  18   1     46.5781      0.7787     47.0033      0.0000 
   7  18   1      7.4906      1.1093     -7.7817      0.0000 
   8  18   1     23.3480      0.7430    -26.6380      0.0000 
   9  18   1     12.8970      1.6812    -13.2310      0.0000 
   0  19   1     55.2447      0.7212     54.4480      0.0000 
   1  19   1     28.4618      0.4686    -27.7139      0.0000 
   2  19   1     13.0789      0.5804    -13.2352      0.0000 
   3  19   1     22.8587      0.5246     23.7551      0.0000 
   4  19   1      2.9746      2.1034     -1.8295      0.0000 
   5  19   1     33.0529      0.6268    -32.8845      0.0000 
   6  19   1     36.7654      0.7171    -35.5870      0.0000 
   7  19   1     40.7572      0.7475     38.4459      0.0000 
   8  19   1      5.9087      2.7388      7.5774      0.0000 
   1  20   1      0.0000      1.8491     -1.2405      0.0000 
   2  20   1     61.5757      0.6436    -61.2966      0.0000 
   3  20   1     11.1684      0.6529     10.6592      0.0000 
   4  20   1     54.4314      0.6966     54.7729      0.0000 
   5  20   1     16.8096      0.6669     16.6250      0.0000 
   6  20   1     62.4385      0.8435     62.8044      0.0000 
   7  20   1     17.8706      1.8748    -20.8349      0.0000 
   0  21   1      0.6554      2.4912     -0.4276      0.0000 
   1  21   1     29.3796      0.4895     29.1168      0.0000 
   2  21   1     18.8741      0.5625     19.2630      0.0000 
   3  21   1     44.6565      0.5800    -43.5697      0.0000 
   4  21   1      8.1160      0.9637     -8.5360      0.0000 
   5  21   1     23.5483      0.7245     22.4120      0.0000 
   6  21   1     11.2387      2.3005     11.5501      0.0000 
   1  22   1     10.4235      0.7766    -10.7522      0.0000 
   2  22   1     23.5225      0.5608    -25.5921      0.0000 
   3  22   1     23.3284      0.6467     24.1997      0.0000 
   4  22   1     45.8913      0.6772     47.2350      0.0000 
   5  22   1     10.6821      1.7428    -11.2065      0.0000 
   0  23   1     21.9096      0.7943    -21.7493      0.0000 
   1  23   1     26.5126      0.6125    -26.3370      0.0000 
   2  23   1     15.8442      0.6323    -15.6541      0.0000 
   3  23   1     22.2951      0.8617     22.4642      0.0000 
   4  23   1     52.3090      1.6774     51.2166      0.0000 
   1  24   1     11.0863      1.3809    -10.8347      0.0000 
   0   0   2    228.3259      2.0471   -249.8458      0.0000 
   1   0   2     37.6054      0.3587     33.9695      0.0000 
   2   0   2     19.4427      0.2746    -21.1164      0.0000 
   3   0   2     15.7739      0.2526    -17.2259      0.0000 
   4   0   2    220.6498      1.4959    236.3481      0.0000 
   5   0   2     32.8524      0.3431     38.1620      0.0000 
   6   0   2     95.7554      0.7687    -90.7780      0.0000 
   7   0   2     44.0463      0.5646    -44.9154      0.0000 
   8   0   2     62.0727      0.9954    -59.1437      0.0000 
   9   0   2     97.7180      0.9775     97.6844      0.0000 
  10   0   2     19.5552      0.7205     19.5236      0.0000 
  11   0   2     29.5143      0.8801    -29.5504      0.0000 
  12   0   2     28.4492      0.9925     27.9312      0.0000 
  13   0   2      1.6573      3.4676     -0.7674      0.0000 
   1   1   2      6.1031      0.4997     -7.0020      0.0000 
   2   1   2     53.9717      0.2780    -59.0156      0.0000 
   3   1   2     43.9865      0.2420     44.3660      0.0000 
   4   1   2     29.5099      0.2262    -31.9686      0.0000 
   5   1   2      3.6204      0.4688      1.9319      0.0000 
   6   1   2     56.5692      0.4028     59.5575      0.0000 
   7   1   2     15.7688      0.3150     15.3222      0.0000 
   8   1   2      8.9084      0.4570      9.7383      0.0000 
   9   1   2     21.8859      0.3660    -21.2611      0.0000 
  10   1   2      4.6918      0.8985      4.8589      0.0000 
  11   1   2     12.1807      0.6111     12.5689      0.0000 
  12   1   2     30.6512      0.7932    -30.0999      0.0000 
  13   1   2     18.5690      1.4792    -19.1228      0.0000 
   0   2   2    166.4305      1.6914   -167.0509      0.0000 
   1   2   2     10.2667      0.1820      6.6326      0.0000 
   2   2   2     78.3716      0.3787     76.6343      0.0000 
   3   2   2    129.1593      0.6806    132.3131      0.0000 
   4   2   2     49.8562      0.3290     44.3374      0.0000 
   5   2   2    128.4379      0.7186   -129.1712      0.0000 
   6   2   2     30.3032      0.2874    -26.8499      0.0000 
   7   2   2     33.3698      0.3279     33.3702      0.0000 
   8   2   2     77.9667      0.5491    -76.1856      0.0000 
   9   2   2     47.3468      0.4400     46.7182      0.0000 
  10   2   2     77.2556      0.6999     77.2693      0.0000 
  11   2   2      2.8961      1.7133      0.9991      0.0000 
  12   2   2      4.1046      1.4935     -1.4264      0.0000 
  13   2   2     29.8622      1.4733    -31.5759      0.0000 
   1   3   2     71.0324      0.4243     70.2100      0.0000 
   2   3   2     29.4824      0.2356    -30.7049      0.0000 
   3   3   2     14.5189      0.3084    -14.5477      0.0000 
   4   3   2      5.7331      0.3904      2.6464      0.0000 
   5   3   2     42.8754      0.3362     43.5097      0.0000 
   6   3   2      4.6858      0.4883      4.3252      0.0000 
   7   3   2     18.0753      0.3062    -17.8081      0.0000 
   8   3   2     49.0217      0.3973     50.1275      0.0000 
   9   3   2     22.8087      0.3735     23.0718      0.0000 
  10   3   2     16.8008      0.4510    -15.7387      0.0000 
  11   3   2     25.4843      0.5354    -24.2067      0.0000 
  12   3   2      7.3322      0.9322     -5.5004      0.0000 
  13   3   2      6.8282      1.5433      8.4300      0.0000 
   0   4   2     63.1179      0.4271    -52.0156      0.0000 
   1   4   2    110.7711      0.5635    108.8655      0.0000 
   2   4   2      9.7174      0.3328    -12.6718      0.0000 
   3   4   2     31.1806      0.2508    -34.0318      0.0000 
   4   4   2    129.6381      0.6429    128.0392      0.0000 
   5   4   2     36.6834      0.3161    -33.4639      0.0000 
   6   4   2    109.3534      0.6609   -109.4140      0.0000 
   7   4   2     28.8281      0.3174    -28.1632      0.0000 
   8   4   2     21.0536      0.3261    -18.8277      0.0000 
   9   4   2     83.8880      0.6379     83.9811      0.0000 
  10   4   2     61.5286      0.5731     61.7450      0.0000 
  11   4   2     64.8168      0.6719    -64.0439      0.0000 
  12   4   2     32.7937      0.5740     31.6835      0.0000 
  13   4   2     16.6710      1.6722    -17.1343      0.0000 
   1   5   2     32.6814      0.2030     32.7727      0.0000 
   2   5   2      6.8105      0.2412      5.1429      0.0000 
   3   5   2      8.0079      0.3721     -7.1960      0.0000 
   4   5   2      7.2459      0.3184     -5.5353      0.0000 
   5   5   2     28.5963      0.3107     29.0834      0.0000 
   6   5   2     11.0265      0.3207     10.6686      0.0000 
   7   5   2      9.3589      0.3623      8.7828      0.0000 
   8   5   2      0.6032      1.5829      0.1494      0.0000 
   9   5   2     31.5640      0.4340    -31.7651      0.0000 
  10   5   2     21.1532      0.4286     21.7504      0.0000 
  11   5   2     28.7711      0.4753     28.6553      0.0000 
  12   5   2     29.2325      0.5714    -28.2468      0.0000 
  13   5   2     20.7322      1.0835    -20.4488      0.0000 
   0   6   2    155.0291      1.1448   -151.5289      0.0000 
   1   6   2     20.3601      0.1884    -25.9605      0.0000 
   2   6   2    106.5039      0.5184    109.1814      0.0000 
   3   6   2     83.9331      0.4379     81.7858      0.0000 
   4   6   2     57.0651      0.3880     47.4529      0.0000 
   5   6   2    101.9014      0.6557   -100.2693      0.0000 
   6   6   2     80.2711      0.5194    -80.2925      0.0000 
   7   6   2      3.5719      0.7474      2.4966      0.0000 
   8   6   2     62.9452      0.5146    -60.7439      0.0000 
   9   6   2      6.2866      0.6346      5.4626      0.0000 
  10   6   2    126.0099      0.8820    127.7697      0.0000 
  11   6   2      4.4633      1.0253      2.4072      0.0000 
  12   6   2      4.4216      1.4768     -1.8746      0.0000 
  13   6   2     56.8037      1.6148    -56.1777      0.0000 
   1   7   2     18.4208      0.3045     17.4221      0.0000 
   2   7   2     30.8029      0.2619     30.4055      0.0000 
   3   7   2     39.1633      0.2600    -39.4426      0.0000 
   4   7   2     38.6700      0.2963     38.8185      0.0000 
   5   7   2      6.6927      0.3305      6.7256      0.0000 
   6   7   2     39.0823      0.3481    -39.2674      0.0000 
   7   7   2     32.6170      0.3397    -33.2402      0.0000 
   8   7   2     18.4306      0.4059    -18.3857      0.0000 
   9   7   2     42.7429      0.4366     41.9867      0.0000 
  10   7   2     19.4123      0.4673    -19.4143      0.0000 
  11   7   2     14.3518      0.5406    -14.5940      0.0000 
  12   7   2     41.6307      0.6582     38.9978      0.0000 
   0   8   2     80.4530      0.7096    -75.7607      0.0000 
   1   8   2    133.1920      0.7085    137.3046      0.0000 
   2   8   2     23.9431      0.2809    -25.4890      0.0000 
   3   8   2     26.7918      0.2550    -27.8038      0.0000 
   4   8   2    140.1133      0.7621    137.6076      0.0000 
   5   8   2     42.2263      0.3199    -40.5660      0.0000 
   6   8   2     66.4296      0.4238    -64.8323      0.0000 
   7   8   2     29.6781      0.2978    -29.6938      0.0000 
   8   8   2     29.1885      0.3286    -28.4807      0.0000 
   9   8   2     58.1208      0.5689     58.2293      0.0000 
  10   8   2     31.6769      0.4575     32.9317      0.0000 
  11   8   2     50.2180      0.5656    -49.6498      0.0000 
  12   8   2     23.6575      0.6430     24.5703      0.0000 
   1   9   2     32.7375      0.2910    -33.1272      0.0000 
   2   9   2     29.6587      0.3114     32.9059      0.0000 
   3   9   2     20.1385      0.2700    -20.5007      0.0000 
   4   9   2      2.2825      0.8278     -1.7034      0.0000 
   5   9   2      3.6167      0.8100     -2.6551      0.0000 
   6   9   2     13.6164      0.2935    -14.8824      0.0000 
   7   9   2      1.0363      1.3066      0.5974      0.0000 
   8   9   2     31.4826      0.4237    -32.3193      0.0000 
   9   9   2     22.2697      0.4929    -21.8631      0.0000 
  10   9   2     18.7096      0.6342     18.0935      0.0000 
  11   9   2     28.9551      0.5031     28.0348      0.0000 
  12   9   2      6.0771      1.1910     -6.7916      0.0000 
   0  10   2    167.7143      1.7003   -176.6243      0.0000 
   1  10   2     49.2493      0.3567     46.9774      0.0000 
   2  10   2     43.9866      0.3738     41.9555      0.0000 
   3  10   2     86.0349      0.5720     86.0293      0.0000 
   4  10   2     82.0826      0.6000     81.0469      0.0000 
   5  10   2    103.5413      0.7736   -103.2548      0.0000 
   6  10   2      1.4822      1.3609      0.6161      0.0000 
   7  10   2     28.9472      0.3086     29.2213      0.0000 
   8  10   2     83.2286      0.6428    -82.2600      0.0000 
   9  10   2      7.6303      0.6955      8.0655      0.0000 
  10  10   2     53.5942      0.5791     55.1989      0.0000 
  11  10   2     18.9907      0.5316     17.5865      0.0000 
  12  10   2      5.6817      1.7249     -4.3254      0.0000 
   1  11   2     11.1374      0.3159    -10.7279      0.0000 
   2  11   2     10.4989      0.3564    -10.4009      0.0000 
   3  11   2     38.9522      0.3874    -40.0928      0.0000 
   4  11   2      2.8225      1.0955     -0.4582      0.0000 
   5  11   2     23.2673      0.3771     22.6755      0.0000 
   6  11   2     19.4416      0.3865    -19.9472      0.0000 
   7  11   2     15.8978      0.4209    -14.8552      0.0000 
   8  11   2     24.7991      0.4764     24.1590      0.0000 
   9  11   2      8.3485      0.7705      8.3443      0.0000 
  10  11   2      9.6514      0.7640    -10.4036      0.0000 
  11  11   2     13.7282      0.6630    -14.0830      0.0000 
   0  12   2    125.8526      1.2232   -125.3427      0.0000 
   1  12   2     81.0910      0.5302     79.3789      0.0000 
   2  12   2     20.6736      0.3322    -21.0670      0.0000 
   3  12   2     32.1098      0.4109    -33.5234      0.0000 
   4  12   2    154.0213      1.0164    155.2982      0.0000 
   5  12   2     14.1065      0.4081     15.6738      0.0000 
   6  12   2     71.0865      0.5685    -70.4314      0.0000 
   7  12   2     13.4147      0.5159    -13.6874      0.0000 
   8  12   2     47.0567      0.7622    -45.8514      0.0000 
   9  12   2     54.5533      0.6108     55.4159      0.0000 
  10  12   2     27.7913      0.6950     30.3692      0.0000 
  11  12   2      9.7366      1.0377    -10.7937      0.0000 
   1  13   2     16.6404      0.3349    -17.8403      0.0000 
   2  13   2     49.6066      0.4218    -52.8057      0.0000 
   3  13   2     22.6353      0.3877     23.4589      0.0000 
   4  13   2     37.1489      0.4232    -37.7778      0.0000 
   5  13   2      2.9132      1.2467     -1.0720      0.0000 
   6  13   2     48.2291      0.4746     48.7959      0.0000 
   7  13   2     19.0944      0.4879     19.0233      0.0000 
   8  13   2     25.9281      0.4977     25.3310      0.0000 
   9  13   2     23.1117      0.5186    -22.9299      0.0000 
  10  13   2      1.2925      2.2237      0.3822      0.0000 
  11  13   2      5.3241      1.7902      5.2168      0.0000 
   0  14   2     64.1047      0.6095    -61.3963      0.0000 
   1  14   2     30.1386      0.3495     30.4091      0.0000 
   2  14   2     50.9706      0.4375     51.1465      0.0000 
   3  14   2     51.4897      0.4789     51.5249      0.0000 
   4  14   2      3.3890      1.1614      2.2233      0.0000 
   5  14   2     87.2482      0.6861    -88.2662      0.0000 
   6  14   2     38.8301      0.4528    -37.8870      0.0000 
   7  14   2     52.9378      0.5637     52.5447      0.0000 
   8  14   2     47.9392      0.5610    -47.9362      0.0000 
   9  14   2     24.0485      0.5326     24.9260      0.0000 
  10  14   2     82.7182      0.8806     83.3826      0.0000 
   1  15   2     21.0776      0.3531     22.4938      0.0000 
   2  15   2      5.0747      1.1393      1.9821      0.0000 
   3  15   2      4.3564      0.9400      3.6847      0.0000 
   4  15   2      2.5671      1.5262      0.3239      0.0000 
   5  15   2      8.0522      0.6000      7.1587      0.0000 
   6  15   2      7.5830      0.6539     -7.7013      0.0000 
   7  15   2      3.5895      1.5111     -1.1654      0.0000 
   8  15   2     26.8152      0.5266     26.5082      0.0000 
   9  15   2     13.9718      0.6309     13.3351      0.0000 
  10  15   2      9.9582      1.7618     -8.3588      0.0000 
   0  16   2     18.9525      0.6084    -16.6764      0.0000 
   1  16   2     72.5946      0.4926     72.6751      0.0000 
   2  16   2      1.2233      1.6363     -0.3172      0.0000 
   3  16   2     33.9807      0.4404    -33.5585      0.0000 
   4  16   2     70.5315      0.5863     69.1707      0.0000 
   5  16   2     15.8009      0.4704    -15.4201      0.0000 
   6  16   2     85.4885      0.7259    -84.8819      0.0000 
   7  16   2      3.5790      1.5844     -2.5291      0.0000 
   8  16   2     15.9866      0.5890    -16.4416      0.0000 
   9  16   2     50.5001      0.6014     51.5596      0.0000 
   1  17   2     20.3065      0.3977     20.0532      0.0000 
   2  17   2     37.0574      0.4539     38.1939      0.0000 
   3  17   2     14.3767      0.4760     14.0162      0.0000 
   4  17   2      5.4693      0.9023      4.0698      0.0000 
   5  17   2     19.5575      0.6076    -19.5070      0.0000 
   6  17   2      5.7313      1.1013     -4.4740      0.0000 
   7  17   2     22.6464      0.5464     21.2677      0.0000 
   8  17   2     22.0534      0.5708    -20.6704      0.0000 
   9  17   2     16.6801      1.0984    -16.6298      0.0000 
   0  18   2     92.6505      1.7138    -94.1913      0.0000 
   1  18   2      4.2452      0.9678     -1.2039      0.0000 
   2  18   2     49.0829      0.4999     48.3360      0.0000 
   3  18   2     48.5249      0.5809     48.4201      0.0000 
   4  18   2     41.2397      0.5468     40.6406      0.0000 
   5  18   2     61.4680      0.6177    -61.9892      0.0000 
   6  18   2     33.4189      0.5778    -33.7955      0.0000 
   7  18   2      3.4629      1.9641      3.4584      0.0000 
   8  18   2     46.1940      0.9317    -46.9377      0.0000 
   1  19   2     10.8672      0.5992     10.3699      0.0000 
   2  19   2     36.1992      0.5415     34.6878      0.0000 
   3  19   2      0.2010      1.9105      0.0392      0.0000 
   4  19   2     20.2360      0.5237     20.2020      0.0000 
   5  19   2     17.2885      0.6160    -16.7461      0.0000 
   6  19   2     24.5261      0.5970    -23.9756      0.0000 
   7  19   2      4.4492      2.0667     -4.7580      0.0000 
   0  20   2     66.5342      0.9340    -67.4479      0.0000 
   1  20   2     69.8272      0.7533     70.2467      0.0000 
   2  20   2     18.9307      0.6202    -18.7279      0.0000 
   3  20   2      3.8730      1.6038      2.2110      0.0000 
   4  20   2     94.6943      0.8693     95.8966      0.0000 
   5  20   2     26.2852      0.6606    -26.6041      0.0000 
   6  20   2     18.5572      1.3110    -22.0304      0.0000 
   1  21   2     20.0933      0.6213    -19.4543      0.0000 
   2  21   2      9.0808      0.8820      7.8142      0.0000 
   3  21   2      7.2621      1.0545      6.4975      0.0000 
   4  21   2     15.3852      0.6629    -16.0831      0.0000 
   5  21   2     10.0050      1.8337     -9.7111      0.0000 
   0  22   2    103.9512      3.1662   -106.0182      0.0000 
   1  22   2      5.3835      1.4083      5.4124      0.0000 
   2  22   2     24.4772      0.6315     25.2329      0.0000 
   3  22   2     51.7443      0.8812     50.0940      0.0000 
   4  22   2     50.6826      1.7611     52.6241      0.0000 
   1  23   2     15.3328      1.6161    -14.3898      0.0000 
   2  23   2     26.2873      0.9412    -24.5564      0.0000 
   1   0   3     95.8947      0.7422     90.5636      0.0000 
   2   0   3     23.5280      0.3399     18.7968      0.0000 
   3   0   3    115.6535      0.8070   -114.7182      0.0000 
   4   0   3     99.2019      0.7765    -98.7327      0.0000 
   5   0   3     52.6217      0.5615     55.6240      0.0000 
   6   0   3      6.6238      0.6914      7.4787      0.0000 
   7   0   3     85.0197      0.7957     83.8710      0.0000 
   8   0   3     55.4064      0.6829     55.3250      0.0000 
   9   0   3     42.8097      0.6295    -41.9478      0.0000 
  10   0   3     31.8590      0.6121     32.4113      0.0000 
  11   0   3     62.9836      0.9678    -62.8091      0.0000 
  12   0   3     88.8754      1.1853    -89.9705      0.0000 
   0   1   3     25.6623      0.2989    -26.4550      0.0000 
   1   1   3     10.8892      0.2521     10.5755      0.0000 
   2   1   3     66.3149      0.3411     68.4631      0.0000 
   3   1   3     19.8622      0.1788    -20.2042      0.0000 
   4   1   3     91.0669      0.4592    -93.4240      0.0000 
   5   1   3      8.7863      0.3829      8.7174      0.0000 
   6   1   3     36.3505      0.3496     35.9616      0.0000 
   7   1   3     17.5480      0.3487    -17.7711      0.0000 
   8   1   3     26.5930      0.3706    -26.8066      0.0000 
   9   1   3      9.3173      0.4916      8.3139      0.0000 
  10   1   3     34.0572      0.4364     33.1765      0.0000 
  11   1   3      3.4118      1.7976     -3.4115      0.0000 
  12   1   3     16.5694      0.7275    -15.6779      0.0000 
   1   2   3     77.0205      0.3853     71.6727      0.0000 
   2   2   3     63.7650      0.4118     55.9660      0.0000 
   3   2   3     76.7832      0.4734    -71.7173      0.0000 
   4   2   3     55.8153      0.3162    -56.3268      0.0000 
   5   2   3      4.7715      0.5386     -3.6077      0.0000 
   6   2   3     67.5315      0.4972    -64.2110      0.0000 
   7   2   3     69.1842      0.5142     66.8792      0.0000 
   8   2   3     93.3559      0.6414     92.4673      0.0000 
   9   2   3     11.6961      0.4336    -11.7454      0.0000 
  10   2   3      3.2511      1.5374     -0.8947      0.0000 
  11   2   3     42.1354      0.5299    -43.5532      0.0000 
  12   2   3     38.1566      0.6747    -39.2492      0.0000 
   0   3   3    143.5161      0.9766    148.0101      0.0000 
   1   3   3     24.9278      0.1876    -26.2946      0.0000 
   2   3   3     38.5001      0.2432    -37.4985      0.0000 
   3   3   3     33.0262      0.2769    -35.1307      0.0000 
   4   3   3     22.9248      0.2600    -24.6246      0.0000 
   5   3   3     16.6675      0.2933    -16.1245      0.0000 
   6   3   3     98.9366      0.6908   -100.3998      0.0000 
   7   3   3     29.6903      0.3599     29.5840      0.0000 
   8   3   3     63.7295      0.4979     63.3890      0.0000 
   9   3   3     21.9845      0.3826    -21.7090      0.0000 
  10   3   3      9.5459      0.6171      8.6519      0.0000 
  11   3   3     12.8595      0.5692    -11.5675      0.0000 
  12   3   3     26.0932      0.7428     25.3749      0.0000 
   1   4   3     57.2407      0.2996     55.5855      0.0000 
   2   4   3    157.0637      1.0092    160.9615      0.0000 
   3   4   3     93.9393      0.5441    -92.0625      0.0000 
   4   4   3     33.0260      0.3132    -30.7594      0.0000 
   5   4   3     21.0668      0.2973    -20.4023      0.0000 
   6   4   3     63.7351      0.4727    -62.0007      0.0000 
   7   4   3     52.1145      0.4657     50.0034      0.0000 
   8   4   3      1.1362      1.9653     -0.4509      0.0000 
   9   4   3      3.5425      1.0008      2.2313      0.0000 
  10   4   3     53.2766      0.5603     53.0066      0.0000 
  11   4   3     43.6944      0.6285    -45.0952      0.0000 
  12   4   3     45.5021      1.5143    -47.9982      0.0000 
   0   5   3     88.7034      0.5823    -89.4344      0.0000 
   1   5   3     43.8308      0.2435     43.1491      0.0000 
   2   5   3     67.7823      0.4186     67.6893      0.0000 
   3   5   3     28.1511      0.2695    -29.0723      0.0000 
   4   5   3     48.3185      0.4745    -46.9737      0.0000 
   5   5   3      2.8387      0.8271     -1.9487      0.0000 
   6   5   3     31.1137      0.3537     30.8387      0.0000 
   7   5   3      1.9940      1.4769     -0.7633      0.0000 
   8   5   3     40.1043      0.4091    -39.6219      0.0000 
   9   5   3     13.6615      0.4335    -12.7115      0.0000 
  10   5   3     26.7703      0.4850     26.4170      0.0000 
  11   5   3      4.6736      1.2086     -3.7585      0.0000 
  12   5   3      8.2280      2.2204    -10.8168      0.0000 
   1   6   3     85.7271      0.4553     85.3747      0.0000 
   2   6   3    124.3724      0.6492    125.3188      0.0000 
   3   6   3    139.3545      0.8096   -141.6188      0.0000 
   4   6   3     14.4706      0.3165     16.3991      0.0000 
   5   6   3     53.1852      0.4239    -52.6472      0.0000 
   6   6   3     91.1749      0.6150    -91.0799      0.0000 
   7   6   3     87.6117      0.6872     87.0697      0.0000 
   8   6   3     39.2083      0.4623     39.8659      0.0000 
   9   6   3     13.9474      0.6243    -14.1156      0.0000 
  10   6   3      5.4039      1.5858      2.6935      0.0000 
  11   6   3     31.3297      0.5595    -33.7117      0.0000 
  12   6   3      0.6961      4.4800      0.5330      0.0000 
   0   7   3     37.3696      0.4201     38.1356      0.0000 
   1   7   3      7.8567      0.2903      8.4719      0.0000 
   2   7   3     62.1306      0.4509    -62.6441      0.0000 
   3   7   3     21.6120      0.2601     22.6651      0.0000 
   4   7   3     57.8898      0.3855     57.9450      0.0000 
   5   7   3      3.9185      0.7235     -2.2055      0.0000 
   6   7   3     12.8396      0.3834    -12.8375      0.0000 
   7   7   3      3.2711      1.0712     -1.3108      0.0000 
   8   7   3     38.3370      0.5403     38.6331      0.0000 
   9   7   3     18.7645      0.4786    -18.6110      0.0000 
  10   7   3     58.1235      0.6618    -56.6400      0.0000 
  11   7   3     27.5883      0.5167     26.5572      0.0000 
   1   8   3     19.5385      0.2942     17.1955      0.0000 
   2   8   3    114.3759      0.6349    112.4033      0.0000 
   3   8   3     61.0746      0.4210    -57.5924      0.0000 
   4   8   3     35.8585      0.3288    -34.5478      0.0000 
   5   8   3     17.2364      0.3072    -17.4987      0.0000 
   6   8   3     48.2111      0.3814    -47.2667      0.0000 
   7   8   3     54.1298      0.4127     53.2104      0.0000 
   8   8   3     28.2249      0.3527     28.4049      0.0000 
   9   8   3      9.1673      0.4834     -9.2347      0.0000 
  10   8   3     49.4980      0.5599     49.0323      0.0000 
  11   8   3     49.0281      0.6828    -51.6238      0.0000 
   0   9   3    125.3758      1.0558   -132.2689      0.0000 
   1   9   3     39.4548      0.3683     41.4515      0.0000 
   2   9   3     43.4994      0.3776     44.7855      0.0000 
   3   9   3      7.2205      0.3848      7.4544      0.0000 
   4   9   3     11.2095      0.3740     11.7731      0.0000 
   5   9   3     16.3105      0.3143     15.8825      0.0000 
   6   9   3     78.1400      0.5105     79.6686      0.0000 
   7   9   3      9.6136      0.4094     -9.8259      0.0000 
   8   9   3     50.2544      0.4469    -50.3735      0.0000 
   9   9   3      4.4440      1.4693      0.9356      0.0000 
  10   9   3     11.7105      0.6806    -11.0219      0.0000 
  11   9   3     21.8864      0.7897     20.7009      0.0000 
   1  10   3     36.5223      0.3720     34.4640      0.0000 
   2  10   3     14.0544      0.3581      9.5131      0.0000 
   3  10   3     44.7037      0.4327    -43.3800      0.0000 
   4  10   3     40.9007      0.3574    -39.8341      0.0000 
   5  10   3     18.4156      0.3210    -17.9166      0.0000 
   6  10   3     43.8372      0.3810    -42.8894      0.0000 
   7  10   3     77.3991      0.5183     79.0390      0.0000 
   8  10   3     98.4747      0.8775     99.1384      0.0000 
   9  10   3     23.4308      0.9442    -23.2880      0.0000 
  10  10   3      5.6030      1.1727     -3.8068      0.0000 
  11  10   3     49.0352      1.0464    -51.8508      0.0000 
   0  11   3     57.1627      0.6106     57.3876      0.0000 
   1  11   3      9.3186      0.4054     -9.6770      0.0000 
   2  11   3     38.9150      0.3785    -39.4094      0.0000 
   3  11   3      4.7086      0.9121     -2.9218      0.0000 
   4  11   3     39.0739      0.6161     39.5540      0.0000 
   5  11   3      3.4536      1.0568     -2.3291      0.0000 
   6  11   3     42.8245      0.3814    -43.3737      0.0000 
   7  11   3     32.2679      0.3589     31.8124      0.0000 
   8  11   3     38.4712      0.5247     37.9382      0.0000 
   9  11   3      6.0856      1.1732     -5.8391      0.0000 
  10  11   3     15.1212      0.8687    -15.4168      0.0000 
   1  12   3     53.6991      0.4421     52.4612      0.0000 
   2  12   3     24.6290      0.3998     21.9184      0.0000 
   3  12   3     58.3523      0.5062    -57.3257      0.0000 
   4  12   3     54.3257      0.4930    -54.7252      0.0000 
   5  12   3      6.7961      0.6305      6.4464      0.0000 
   6  12   3     13.3363      0.4771    -13.3822      0.0000 
   7  12   3     79.7165      0.6667     79.2015      0.0000 
   8  12   3     41.6999      0.5366     42.1312      0.0000 
   9  12   3     32.5508      0.6304    -31.4490      0.0000 
  10  12   3     28.6556      0.8474     29.9289      0.0000 
   0  13   3     10.0305      0.5579     11.6497      0.0000 
   1  13   3      8.1895      0.4771     -7.9077      0.0000 
   2  13   3     48.5759      0.5016     48.4673      0.0000 
   3  13   3     23.4409      0.4287    -23.4268      0.0000 
   4  13   3     79.0685      0.6165    -80.3538      0.0000 
   5  13   3     12.7344      0.5158     12.2565      0.0000 
   6  13   3     19.8555      0.4447     19.9587      0.0000 
   7  13   3      5.5212      0.8891     -4.5347      0.0000 
   8  13   3     12.8250      0.6289    -13.4663      0.0000 
   9  13   3     14.7194      0.6877     13.5393      0.0000 
  10  13   3     35.6749      1.6603     34.6656      0.0000 
   1  14   3     53.8123      0.4370     52.3988      0.0000 
   2  14   3     65.3073      0.5854     65.3372      0.0000 
   3  14   3     32.2339      0.4399    -31.4829      0.0000 
   4  14   3     14.0501      0.5236    -13.5248      0.0000 
   5  14   3     38.7147      0.4649    -38.1235      0.0000 
   6  14   3     76.5047      0.6218    -76.3109      0.0000 
   7  14   3     56.8255      0.5434     59.0545      0.0000 
   8  14   3     52.4831      0.5949     53.5190      0.0000 
   9  14   3      0.0000      2.5010     -0.5911      0.0000 
   0  15   3     79.3602      0.7745     80.2285      0.0000 
   1  15   3     28.3367      0.4072    -29.0597      0.0000 
   2  15   3     35.1843      0.4774    -35.8274      0.0000 
   3  15   3      4.7913      0.9197     -5.1060      0.0000 
   4  15   3      6.6309      0.8672      5.3097      0.0000 
   5  15   3      6.4857      0.9187     -5.6870      0.0000 
   6  15   3     54.3548      0.5339    -51.6977      0.0000 
   7  15   3      6.4683      1.0046      6.2653      0.0000 
   8  15   3     33.6622      0.6483     32.2481      0.0000 
   9  15   3     11.4296      3.0640    -10.6979      0.0000 
   1  16   3     46.3540      0.4867     47.1781      0.0000 
   2  16   3     99.4636      0.7795     99.0217      0.0000 
   3  16   3     50.6837      0.5457    -52.6176      0.0000 
   4  16   3     10.6895      0.7011    -10.8223      0.0000 
   5  16   3     32.4872      0.4733    -31.9483      0.0000 
   6  16   3     53.2207      0.5390    -52.2731      0.0000 
   7  16   3     47.2557      0.5855     47.6485      0.0000 
   8  16   3      7.9760      1.1306     -4.8444      0.0000 
   0  17   3     57.3150      0.6639    -58.5938      0.0000 
   1  17   3     10.2224      0.5774      9.6396      0.0000 
   2  17   3     23.0133      0.5127     23.4689      0.0000 
   3  17   3      7.2711      0.7976      6.9770      0.0000 
   4  17   3     14.7724      0.5610    -14.8071      0.0000 
   5  17   3      2.4834      1.9228      1.2364      0.0000 
   6  17   3     42.2235      0.6455     41.3261      0.0000 
   7  17   3     28.5664      0.6260    -26.5014      0.0000 
   1  18   3     39.8443      0.4859     40.3165      0.0000 
   2  18   3     57.4617      0.5462     58.7464      0.0000 
   3  18   3     70.4501      0.7459    -71.3171      0.0000 
   4  18   3      2.4477      2.0091     -2.4212      0.0000 
   5  18   3     25.7934      0.4976    -24.8940      0.0000 
   6  18   3     50.7573      0.6987    -51.1228      0.0000 
   7  18   3     59.2616      1.5595     59.5249      0.0000 
   0  19   3     21.9566      0.6936     23.1813      0.0000 
   1  19   3     13.2652      0.5565    -13.1144      0.0000 
   2  19   3     47.0229      0.5183    -46.3038      0.0000 
   3  19   3     27.3826      0.5208     25.7775      0.0000 
   4  19   3     41.0937      0.6233     39.5210      0.0000 
   5  19   3      0.0000      2.1134     -0.1257      0.0000 
   6  19   3      0.0000      3.0401     -1.2350      0.0000 
   1  20   3      3.1619      1.8751      4.1000      0.0000 
   2  20   3     45.5606      0.5226     46.9467      0.0000 
   3  20   3     33.6004      0.5041    -36.1721      0.0000 
   4  20   3     34.2195      0.6902    -35.7283      0.0000 
   5  20   3      7.1952      2.3282      3.6673      0.0000 
   0  21   3     45.1282      1.4820    -43.0888      0.0000 
   1  21   3      0.0000      3.0762     -0.9640      0.0000 
   2  21   3     23.1473      0.8029     23.0964      0.0000 
   3  21   3      1.6649      3.0856     -0.5429      0.0000 
   0   0   4     51.3491      0.6084     49.7892      0.0000 
   1   0   4     27.4984      0.3601    -25.3952      0.0000 
   2   0   4     15.4210      0.4125     16.0152      0.0000 
   3   0   4    131.3944      0.8834   -133.9550      0.0000 
   4   0   4     98.9119      0.7930    -99.3674      0.0000 
   5   0   4    107.1369      0.9568    105.8191      0.0000 
   6   0   4      3.9418      1.1943     -4.0054      0.0000 
   7   0   4      0.0819      1.8075     -0.0474      0.0000 
   8   0   4     41.1587      0.6484     40.8865      0.0000 
   9   0   4     28.8219      0.6304    -30.8397      0.0000 
  10   0   4      9.6292      0.8725    -10.4474      0.0000 
  11   0   4     13.8334      0.8983    -11.6350      0.0000 
   1   1   4     12.0395      0.2505     12.9532      0.0000 
   2   1   4     51.7451      0.3259     51.7343      0.0000 
   3   1   4      0.5356      1.2723      0.0974      0.0000 
   4   1   4     17.4789      0.3204     17.7313      0.0000 
   5   1   4     35.1038      0.3625    -35.8998      0.0000 
   6   1   4     32.7490      0.3675    -32.7871      0.0000 
   7   1   4     11.5950      0.4356     11.6692      0.0000 
   8   1   4      4.5232      0.8559     -3.9744      0.0000 
   9   1   4     12.3823      0.5006    -11.9106      0.0000 
  10   1   4      7.4594      0.7116      6.1911      0.0000 
  11   1   4     33.8482      0.6430     32.6870      0.0000 
   0   2   4     55.8161      0.4846     51.4891      0.0000 
   1   2   4    152.2913      0.7098   -152.7384      0.0000 
   2   2   4     17.6664      0.2363    -17.2312      0.0000 
   3   2   4     25.4886      0.2546    -24.5930      0.0000 
   4   2   4     49.9815      0.3956    -48.2725      0.0000 
   5   2   4     55.5721      0.4827     54.1441      0.0000 
   6   2   4      8.9370      0.4693      8.4560      0.0000 
   7   2   4     48.2503      0.4470     47.4655      0.0000 
   8   2   4     39.1280      0.4686     38.6064      0.0000 
   9   2   4    100.1856      0.7435   -101.7738      0.0000 
  10   2   4     38.5968      0.5088    -39.5759      0.0000 
  11   2   4     45.5692      0.8375     46.1943      0.0000 
   1   3   4     30.8439      0.2399     31.7361      0.0000 
   2   3   4     11.6907      0.2930     10.5534      0.0000 
   3   3   4     25.0218      0.3003    -25.3070      0.0000 
   4   3   4     27.3520      0.3427     27.9439      0.0000 
   5   3   4     31.3335      0.3939    -31.4616      0.0000 
   6   3   4      6.1731      1.1136     -2.3763      0.0000 
   7   3   4     26.9984      0.4116    -26.8429      0.0000 
   8   3   4      9.8182      0.5239     -9.4627      0.0000 
   9   3   4     41.4259      0.4888     40.3464      0.0000 
  10   3   4      7.9979      0.7282      7.7229      0.0000 
  11   3   4      7.8177      1.3450     -7.7247      0.0000 
   0   4   4     14.3948      0.4942     11.8344      0.0000 
   1   4   4     12.7814      0.3487     -9.0349      0.0000 
   2   4   4      3.1062      0.6943      3.3328      0.0000 
   3   4   4     61.4594      0.4316    -59.8195      0.0000 
   4   4   4     32.5204      0.3797    -32.0081      0.0000 
   5   4   4    131.8235      0.9519    132.8586      0.0000 
   6   4   4     53.1860      0.5146     53.6663      0.0000 
   7   4   4     57.9894      0.5145    -57.1597      0.0000 
   8   4   4     10.8095      0.5039     11.1161      0.0000 
   9   4   4     50.5294      0.5086    -51.5235      0.0000 
  10   4   4     45.0690      0.5358    -44.9597      0.0000 
  11   4   4     23.9361      0.8889     24.4989      0.0000 
   1   5   4      5.5845      0.3946      5.1166      0.0000 
   2   5   4      5.1289      0.5316     -4.5645      0.0000 
   3   5   4     10.2341      0.4043      9.4667      0.0000 
   4   5   4     35.6801      0.4194     35.8719      0.0000 
   5   5   4     41.8003      0.4744    -41.7696      0.0000 
   6   5   4     16.0418      0.4262    -15.5184      0.0000 
   7   5   4     20.2044      0.4382     19.9211      0.0000 
   8   5   4      3.8780      1.0056     -4.8599      0.0000 
   9   5   4      9.0516      0.6103     -9.1089      0.0000 
  10   5   4      8.0657      0.7025      7.3727      0.0000 
   0   6   4     43.6667      0.4223     41.2708      0.0000 
   1   6   4     80.8976      0.4681    -77.6649      0.0000 
   2   6   4     17.7598      0.2810    -17.8054      0.0000 
   3   6   4     45.9095      0.3675     48.0483      0.0000 
   4   6   4      4.5606      0.7371     -3.4062      0.0000 
   5   6   4     28.9594      0.4182     27.9354      0.0000 
   6   6   4     40.6580      0.5234     40.1579      0.0000 
   7   6   4     20.0915      0.4790     19.6146      0.0000 
   8   6   4     31.5740      0.5085     31.7043      0.0000 
   9   6   4     90.1861      0.7466    -93.1642      0.0000 
  10   6   4     56.3525      0.9531    -56.1423      0.0000 
   1   7   4     27.0249      0.2903    -27.8389      0.0000 
   2   7   4     36.1543      0.3305    -36.6197      0.0000 
   3   7   4     13.6729      0.3193     13.8604      0.0000 
   4   7   4     19.0249      0.3176    -18.7009      0.0000 
   5   7   4     41.8179      0.3878     42.8591      0.0000 
   6   7   4      9.9086      0.5661      9.8886      0.0000 
   7   7   4     15.2147      0.5087    -15.2394      0.0000 
   8   7   4     32.9718      0.6222     31.7008      0.0000 
   9   7   4      1.8353      1.8976     -1.0119      0.0000 
  10   7   4      4.9961      2.0118     -3.3869      0.0000 
   0   8   4     55.2775      0.6042     55.2731      0.0000 
   1   8   4     33.0175      0.3087    -32.1368      0.0000 
   2   8   4      1.8422      1.3227      1.5001      0.0000 
   3   8   4     71.5833      0.4830    -71.0337      0.0000 
   4   8   4     41.5845      0.3693    -41.9532      0.0000 
   5   8   4    128.9874      0.7976    131.3672      0.0000 
   6   8   4     36.9931      0.3843     37.2655      0.0000 
   7   8   4     40.2265      0.4250    -40.3128      0.0000 
   8   8   4      8.5166      0.5449      8.9152      0.0000 
   9   8   4     38.7674      0.4417    -41.1475      0.0000 
   1   9   4     27.7933      0.3454    -28.6577      0.0000 
   2   9   4     25.4573      0.3962    -26.8097      0.0000 
   3   9   4     30.6286      0.3574     30.9850      0.0000 
   4   9   4      2.1362      1.3127     -0.3368      0.0000 
   5   9   4     12.3870      0.3803     12.4758      0.0000 
   6   9   4     10.7872      0.4836    -10.1064      0.0000 
   7   9   4     26.8659      0.3968     26.9468      0.0000 
   8   9   4      9.3879      0.5210      8.9196      0.0000 
   9   9   4     30.5351      0.6551    -30.1025      0.0000 
   0  10   4     96.5290      0.8793     96.3196      0.0000 
   1  10   4    138.8149      0.8327   -139.7472      0.0000 
   2  10   4     22.6558      0.4266    -22.3442      0.0000 
   3  10   4     24.3480      0.3562    -24.2554      0.0000 
   4  10   4     52.1693      0.4168    -52.5704      0.0000 
   5  10   4     45.8539      0.3997     45.9300      0.0000 
   6  10   4      2.8942      1.1981      2.6729      0.0000 
   7  10   4     47.7938      0.4611     47.5481      0.0000 
   8  10   4     28.6732      0.4165     29.1177      0.0000 
   9  10   4     70.9695      0.7017    -75.9065      0.0000 
   1  11   4      4.0487      0.8097      2.3353      0.0000 
   2  11   4     17.5441      0.4399    -17.4237      0.0000 
   3  11   4      3.3483      1.2065      1.1233      0.0000 
   4  11   4      7.3304      0.6033      6.4638      0.0000 
   5  11   4      8.7929      0.4770      8.6095      0.0000 
   6  11   4      3.9228      0.9551      2.0545      0.0000 
   7  11   4     13.0231      0.4560    -13.4574      0.0000 
   8  11   4     15.1146      0.4514    -15.5867      0.0000 
   9  11   4     23.7285      0.7559     24.1480      0.0000 
   0  12   4     55.2574      0.6369     55.1284      0.0000 
   1  12   4     28.5140      0.4284    -29.5122      0.0000 
   2  12   4      9.2401      0.5782     -8.5894      0.0000 
   3  12   4     86.7770      0.7044    -89.1578      0.0000 
   4  12   4     62.6661      0.5864    -63.1236      0.0000 
   5  12   4     84.8498      0.6851     87.1501      0.0000 
   6  12   4     11.6654      0.5432     12.4422      0.0000 
   7  12   4     12.5328      0.6308    -13.2670      0.0000 
   8  12   4     13.7909      0.6731     15.2979      0.0000 
   1  13   4     15.4814      0.4856     14.8737      0.0000 
   2  13   4     50.6805      0.5314     50.5897      0.0000 
   3  13   4      1.4421      1.8164      0.3252      0.0000 
   4  13   4     15.7197      0.5078     15.3046      0.0000 
   5  13   4     33.7771      0.5016    -33.6197      0.0000 
   6  13   4     30.9304      0.4710    -30.0100      0.0000 
   7  13   4      4.7373      1.2097      4.7388      0.0000 
   8  13   4     18.0446      0.9001    -18.0410      0.0000 
   0  14   4     29.4981      0.5556     30.0415      0.0000 
   1  14   4    107.9668      0.7795   -109.6765      0.0000 
   2  14   4     36.8925      0.4694    -36.7995      0.0000 
   3  14   4      4.4157      1.1544      1.5238      0.0000 
   4  14   4     10.6363      0.7697    -10.9407      0.0000 
   5  14   4     41.0966      0.5436     43.4321      0.0000 
   6  14   4     26.6380      0.4798     27.9589      0.0000 
   7  14   4     14.2356      0.7386     14.4137      0.0000 
   1  15   4     14.6410      0.4973     15.2084      0.0000 
   2  15   4      3.4713      1.3254     -0.4438      0.0000 
   3  15   4     17.3235      0.5232    -16.6044      0.0000 
   4  15   4      4.0942      1.3174      3.0964      0.0000 
   5  15   4     10.0672      0.7084     -9.2669      0.0000 
   6  15   4     19.4747      0.5533     17.6901      0.0000 
   7  15   4     20.1631      1.2103    -21.2562      0.0000 
   0  16   4     10.5037      0.9004     10.8328      0.0000 
   1  16   4      7.4284      0.8354     -6.9172      0.0000 
   2  16   4     12.8633      0.5497    -13.3535      0.0000 
   3  16   4     31.0867      0.5206    -32.5925      0.0000 
   4  16   4     16.0774      0.6226    -17.4845      0.0000 
   5  16   4     84.7869      0.7349     87.1905      0.0000 
   6  16   4     45.2739      0.9522     46.2240      0.0000 
   1  17   4     10.9403      0.6165    -11.1027      0.0000 
   2  17   4     12.3424      0.8461    -12.1466      0.0000 
   3  17   4      9.0454      0.7661      8.9794      0.0000 
   4  17   4      5.1255      1.4872     -2.6546      0.0000 
   5  17   4      5.3599      2.1757     -5.0761      0.0000 
   0  18   4     39.1990      0.7353     39.5163      0.0000 
   1  18   4     59.4277      0.6284    -62.5688      0.0000 
   2  18   4     10.5718      0.7049    -10.3902      0.0000 
   3  18   4     19.7900      0.5997     17.7997      0.0000 
   1  19   4     16.1764      1.1799    -16.6555      0.0000 
   2  19   4     15.6705      1.4885    -16.4774      0.0000 
   1   0   5     50.4401      0.6782    -49.3813      0.0000 
   2   0   5      4.7977      0.6917     -5.0290      0.0000 
   3   0   5     91.5049      0.7860     91.0081      0.0000 
   4   0   5     32.8894      0.5303     32.1131      0.0000 
   5   0   5      6.8645      0.7617     -5.9922      0.0000 
   6   0   5      4.2355      1.3469      3.8228      0.0000 
   7   0   5     82.0262      1.0427    -82.5028      0.0000 
   8   0   5     34.2233      0.9052    -34.2536      0.0000 
   9   0   5     22.7635      1.5385     23.9819      0.0000 
   0   1   5     39.5719      0.5846    -37.7055      0.0000 
   1   1   5     22.0886      0.2934    -21.7496      0.0000 
   2   1   5     38.3001      0.3111     37.5693      0.0000 
   3   1   5     33.6556      0.3251     33.6762      0.0000 
   4   1   5     17.3171      0.3905    -17.7079      0.0000 
   5   1   5     18.3220      0.4051    -17.9807      0.0000 
   6   1   5     22.9040      0.4363     22.5339      0.0000 
   7   1   5      8.0287      0.6640      7.9922      0.0000 
   8   1   5     21.3527      0.5057    -21.0632      0.0000 
   9   1   5     28.2857      1.0792    -26.1812      0.0000 
   1   2   5     45.0202      0.3728    -43.6449      0.0000 
   2   2   5     23.1401      0.3084    -21.8630      0.0000 
   3   2   5     65.2693      0.4560     63.9592      0.0000 
   4   2   5     30.6004      0.4745     30.5082      0.0000 
   5   2   5     22.1705      0.4201     20.7846      0.0000 
   6   2   5      7.4788      0.6403     -6.4839      0.0000 
   7   2   5     80.0460      0.6433    -83.1121      0.0000 
   8   2   5      6.2015      0.8519      4.9866      0.0000 
   9   2   5     29.9544      1.1505     31.1583      0.0000 
   0   3   5     20.7843      0.4043     20.9656      0.0000 
   1   3   5     39.2719      0.3559     40.2002      0.0000 
   2   3   5     38.2151      0.3549    -37.6495      0.0000 
   3   3   5      9.7349      0.5429     -8.4232      0.0000 
   4   3   5     64.3479      0.6206     64.1361      0.0000 
   5   3   5     19.6135      0.4571     19.2600      0.0000 
   6   3   5      0.2214      1.7783     -0.7996      0.0000 
   7   3   5     34.6220      0.4962    -33.8301      0.0000 
   8   3   5      3.4468      1.5265      2.5217      0.0000 
   9   3   5      6.2529      4.0438      6.8388      0.0000 
   1   4   5     69.5239      0.4238    -69.2870      0.0000 
   2   4   5     34.0206      0.3469    -34.3095      0.0000 
   3   4   5     84.2120      0.8680     84.5624      0.0000 
   4   4   5      8.5115      0.6468     -8.1823      0.0000 
   5   4   5     27.9803      0.4934     27.9815      0.0000 
   6   4   5     26.9983      0.4716     27.0470      0.0000 
   7   4   5     58.4856      0.5867    -60.8798      0.0000 
   8   4   5      9.2047      0.6936    -10.2718      0.0000 
   9   4   5      8.6543      3.0897     -6.7794      0.0000 
   0   5   5     10.9949      0.4791      9.8000      0.0000 
   1   5   5     15.0958      0.2967    -14.9174      0.0000 
   2   5   5     25.3409      0.3652     25.7494      0.0000 
   3   5   5     28.2171      0.4667     28.1858      0.0000 
   4   5   5     38.8717      0.5065    -38.5858      0.0000 
   5   5   5     29.6418      0.4972    -29.5303      0.0000 
   6   5   5     33.1369      0.5209     32.7507      0.0000 
   7   5   5     13.7828      0.5514     14.4716      0.0000 
   8   5   5     22.7978      0.5526    -21.9769      0.0000 
   1   6   5     76.7842      0.4673    -76.6302      0.0000 
   2   6   5     45.1488      0.5310    -44.1398      0.0000 
   3   6   5     86.9732      0.6225     88.7035      0.0000 
   4   6   5     12.6340      0.4243     13.3310      0.0000 
   5   6   5     40.9879      0.5947     41.3853      0.0000 
   6   6   5      4.5330      1.1266      3.2775      0.0000 
   7   6   5     84.1383      0.9876    -86.3620      0.0000 
   8   6   5      1.3615      2.2689      0.1600      0.0000 
   0   7   5     34.7948      0.4304     34.2189      0.0000 
   1   7   5      8.2725      0.4490      8.1275      0.0000 
   2   7   5     34.1892      0.3893    -33.8806      0.0000 
   3   7   5     50.6591      0.4599    -50.4077      0.0000 
   4   7   5     32.2008      0.4074     31.7808      0.0000 
   5   7   5     27.1683      0.4350     26.5758      0.0000 
   6   7   5     36.9904      0.4371    -36.9018      0.0000 
   7   7   5      6.2968      0.7546      5.6359      0.0000 
   8   7   5      9.8761      1.1270      9.8720      0.0000 
   1   8   5     43.4819      0.4012    -44.3594      0.0000 
   2   8   5      6.9804      0.6956     -6.2819      0.0000 
   3   8   5     67.5618      0.5371     68.5854      0.0000 
   4   8   5      9.1968      0.5172     -8.6547      0.0000 
   5   8   5      1.8750      1.7865      1.9739      0.0000 
   6   8   5     23.6750      0.4922     23.8582      0.0000 
   7   8   5     53.4874      0.5697    -56.8110      0.0000 
   8   8   5     27.9286      1.3897    -28.5533      0.0000 
   0   9   5      1.5457      1.8995     -1.0218      0.0000 
   1   9   5     23.9280      0.4366    -23.7249      0.0000 
   2   9   5     18.9899      0.3767     18.6548      0.0000 
   3   9   5     12.8318      0.4527     12.2437      0.0000 
   4   9   5     52.9314      0.4814    -52.1418      0.0000 
   5   9   5     23.3726      0.4165    -23.7841      0.0000 
   6   9   5      9.0171      0.5949      9.7932      0.0000 
   7   9   5     28.4195      0.5494     28.7431      0.0000 
   1  10   5     29.1428      0.4504    -29.8267      0.0000 
   2  10   5      9.8163      0.5789      8.7185      0.0000 
   3  10   5     54.3883      0.4920     57.5983      0.0000 
   4  10   5     17.0851      0.4646     17.4738      0.0000 
   5  10   5      0.1891      1.7293      0.0837      0.0000 
   6  10   5      3.2282      1.4468     -2.2375      0.0000 
   7  10   5     72.7881      1.5702    -77.6402      0.0000 
   0  11   5     12.5909      0.8877     11.9943      0.0000 
   1  11   5     33.9989      0.4674     33.2309      0.0000 
   2  11   5     44.0621      0.4948    -43.1149      0.0000 
   3  11   5      7.8583      0.7338     -8.9735      0.0000 
   4  11   5     33.7390      0.5375     33.2574      0.0000 
   5  11   5     13.1462      0.4905     12.6475      0.0000 
   6  11   5      5.8550      1.4924     -6.4192      0.0000 
   1  12   5     46.8233      0.5110    -47.0151      0.0000 
   2  12   5      3.5131      1.3780      0.9488      0.0000 
   3  12   5     77.1169      0.6766     78.8417      0.0000 
   4  12   5      4.5117      1.3021      3.2050      0.0000 
   5  12   5      3.0806      2.0752     -2.0477      0.0000 
   0  13   5     51.6545      0.7807    -50.3099      0.0000 
   1  13   5      8.1027      0.7028     -7.9861      0.0000 
   2  13   5     25.8963      0.4838     26.0892      0.0000 
   3  13   5     39.3716      0.5047     39.3320      0.0000 
   4  13   5      5.9260      1.1563     -5.5175      0.0000 
   5  13   5     16.0238      1.4833    -16.6936      0.0000 
   1  14   5     47.5104      0.5827    -48.9672      0.0000 
   2  14   5     23.8234      0.4989    -23.3626      0.0000 
   3  14   5     54.0740      0.9034     57.2835      0.0000 
   4  14   5      3.4141      2.5409     -2.3886      0.0000 
   0  15   5     15.0111      1.8192     14.8488      0.0000 
   1  15   5     24.3487      1.1367     24.1523      0.0000 
   2  15   5     16.0385      1.0540    -16.4236      0.0000 
   3  15   5     10.3400      1.3424    -11.1574      0.0000 
   0   0   6     42.7062      1.1738    -41.1922      0.0000 
   1   0   6     94.3620      0.8842     95.3929      0.0000 
   2   0   6     13.9150      1.1721     15.0961      0.0000 
   3   0   6     32.2488      1.1271     33.5544      0.0000 
   4   0   6      2.6018      2.7240     -5.5426      0.0000 
   5   0   6     57.4314      1.6235    -60.8996      0.0000 
   6   0   6     59.0368      1.5890     56.0317      0.0000 
   1   1   6      4.9998      1.4585     -5.2776      0.0000 
   2   1   6     33.7122      0.6388    -32.5020      0.0000 
   3   1   6      2.6896      2.2914     -2.4710      0.0000 
   4   1   6      2.3763      2.2028     -0.6873      0.0000 
   5   1   6      2.3036      2.8361     -0.4005      0.0000 
   6   1   6      8.1617      2.0441      4.7600      0.0000 
   0   2   6     30.8174      0.5007     30.9074      0.0000 
   1   2   6     58.6629      0.4479     60.2017      0.0000 
   2   2   6     35.0339      0.4934    -33.5398      0.0000 
   3   2   6     48.9348      0.6913     49.6423      0.0000 
   4   2   6     35.4210      0.6421     33.4145      0.0000 
   5   2   6     85.9390      1.1517    -88.3409      0.0000 
   6   2   6     17.4803      1.4357    -16.8585      0.0000 
   1   3   6     29.5218      0.3542    -27.8196      0.0000 
   2   3   6     13.5610      0.4004    -12.0913      0.0000 
   3   3   6     11.2294      0.6496     10.1602      0.0000 
   4   3   6     26.0162      0.5762    -24.8323      0.0000 
   5   3   6     25.8418      0.7290     23.9892      0.0000 
   6   3   6     19.5731      1.4146     18.7735      0.0000 
   0   4   6     10.4560      0.6229    -10.2898      0.0000 
   1   4   6     69.5417      0.5066     70.7092      0.0000 
   2   4   6     30.1668      0.4297     28.9906      0.0000 
   3   4   6      2.9224      1.5104      3.1532      0.0000 
   4   4   6     42.9125      0.5906    -41.7965      0.0000 
   5   4   6     54.1931      0.8200    -58.0368      0.0000 
   1   5   6      9.3094      0.5086     -8.5475      0.0000 
   2   5   6     10.5692      0.5316     -9.8608      0.0000 
   3   5   6     12.5532      0.5047     12.0160      0.0000 
   4   5   6     12.0503      0.8106     -9.8582      0.0000 
   5   5   6     14.3410      0.8816    -13.1214      0.0000 
   0   6   6     66.5432      0.7555     63.2946      0.0000 
   1   6   6     22.7482      0.4364     25.4199      0.0000 
   2   6   6     29.3510      0.4163    -28.8633      0.0000 
   3   6   6     19.6403      0.4349     21.4836      0.0000 
   4   6   6      2.7470      2.3079     -2.8984      0.0000 
   1   7   6     21.8336      0.4393     21.0302      0.0000 
   2   7   6     26.7685      0.4200     25.5602      0.0000 
   3   7   6     11.7089      0.7327    -12.4809      0.0000 
   4   7   6      2.2711      2.8796      3.1814      0.0000 
   0   8   6     28.6872      0.9930    -28.0058      0.0000 
   1   8   6     72.8076      0.6624     74.9718      0.0000 
   2   8   6     29.6472      0.5724     28.6397      0.0000 
   3   8   6     27.0463      0.6339     28.1797      0.0000 
   1   9   6     17.5018      0.6676     17.6419      0.0000 
   2   9   6     17.4427      0.7718     17.0004      0.0000 
   3   9   6      0.0000      2.8883      0.1989      0.0000 
   1  10   6     46.4151      1.5730     49.2647      0.0000 
   2  10   6     24.2336      0.9138    -25.5130      0.0000 
                                                     
